# Supplementary material for: Estimating the completeness of death registration: An empirical method
Source: PLoS One. 2018 May 30;13(5):e0197047. doi: 10.1371/journal.pone.0197047 (PMC5976169; doi:10.1371/journal.pone.0197047)
Supplement: S1 Dataset — (CSV) [file pone.0197047.s008.csv]

sex	year	Country	country_n	vr_deaths	est_deaths	population	reg_cdr	u5mr	lnu5mr	u5mr_se_l	u5mr_se_u	u5compl	pct65	Obs_compl	logitcompl	Pred_compl_m_1	Pred_compl_m_2
3	1993	Albania	1	16593	17076	3224302	5.14623	0.0401703	-3.214628	0.0371447	0.043442	0.874693	0.059607	0.971714	3.536695	0.9199347	0.8734129
3	1994	Albania	1	14942	16987.4	3182704	4.69475	0.0393192	-3.236042	0.0364086	0.0424626	0.846842	0.061715	0.879591	1.988559	0.895503	0.835252
3	1995	Albania	1	16016	16882	3149160	5.0858	0.0369034	-3.299452	0.0340636	0.0399799	0.818506	0.064029	0.948703	2.917468	0.9078982	0.8684013
3	1997	Albania	1	16159	18940.5	3126808	5.16789	0.0348483	-3.356752	0.0319658	0.0379906	0.760813	0.06614	0.853146	1.759488	0.900077	0.8733753
3	1998	Albania	1	16452	17208.5	3129244	5.2575	0.0302217	-3.499194	0.0277027	0.0329698	0.731671	0.067372	0.956038	3.079466	0.9087512	0.8957334
3	1999	Albania	1	15283	17460.1	3133162	4.87782	0.028663	-3.552148	0.0261801	0.0313814	0.70247	0.068875	0.875308	1.948727	0.889043	0.8752701
3	2000	Albania	1	16387	17790.5	3134384	5.22814	0.0274656	-3.594821	0.0249666	0.0302148	0.673308	0.070717	0.92111	2.45753	0.8985967	0.8968137
3	2001	Albania	1	15117	18183.1	3130929	4.82828	0.0263345	-3.636874	0.0238226	0.0291114	0.644279	0.073229	0.831377	1.595416	0.8731045	0.8711165
3	2002	Albania	1	16219	18645.1	3125217	5.18972	0.0252465	-3.679067	0.0227185	0.0280558	0.615474	0.076111	0.869881	1.899907	0.8829731	0.8919801
3	2003	Albania	1	17928	19187.6	3116975	5.75173	0.0241296	-3.724318	0.0217124	0.0268158	0.586976	0.079507	0.934354	2.655586	0.8996223	0.9179279
3	2004	Albania	1	17705	19629.5	3103500	5.70485	0.0229743	-3.773378	0.0206112	0.0256083	0.558864	0.083009	0.901957	2.21916	0.8908315	0.9143828
3	2005	Albania	1	17427	19946.9	3084065	5.65066	0.0219413	-3.819383	0.0195097	0.0246761	0.531212	0.086539	0.87367	1.933805	0.88074	0.9099284
3	2006	Albania	1	16935	20137.5	3053618	5.54588	0.0210131	-3.86261	0.0186379	0.0236909	0.504087	0.090502	0.840968	1.665451	0.8663816	0.9016018
3	2007	Albania	1	14528	20331.4	3017796	4.81411	0.0200638	-3.908836	0.0176404	0.0228202	0.47755	0.094567	0.71456	0.9176341	0.8109892	0.8513215
3	2008	Albania	1	16143	20807.3	2981984	5.41351	0.0191395	-3.955999	0.0166593	0.021989	0.451657	0.099161	0.775835	1.24156	0.8380777	0.8869255
3	2009	Albania	1	15662	21094.3	2949607	5.30986	0.0181846	-4.007181	0.0157323	0.0210191	0.426457	0.103948	0.742475	1.05887	0.8198262	0.8762601
3	1995	United Arab Emirates	109	4779	6475.46	2440669	1.95807	0.0155049	-4.1666	0.0115973	0.020729	0.999249	0.009596	0.738017	1.03569	0.7437847	0.6876691
3	1996	United Arab Emirates	109	4785	6651.75	2561645	1.86794	0.0142593	-4.250348	0.0107665	0.0188851	0.999249	0.009626	0.71936	0.9412895	0.7483591	0.6948115
3	1997	United Arab Emirates	109	4878	6887.36	2692439	1.81174	0.0129617	-4.345759	0.0098191	0.01711	0.999249	0.009851	0.708254	0.8869206	0.7583166	0.7099746
3	1998	United Arab Emirates	109	5033	6987.06	2832206	1.77706	0.0120892	-4.415445	0.0092101	0.0158683	0.999249	0.010125	0.720331	0.946105	0.7649477	0.7199221
3	1999	United Arab Emirates	109	5396	7209.53	2981924	1.80957	0.0114115	-4.473131	0.0085189	0.0152863	0.999249	0.010319	0.748454	1.090382	0.7760547	0.7363538
3	2001	United Arab Emirates	109	5777	7574.58	3332660	1.73345	0.00987932	-4.617311	0.0076929	0.0126872	0.999249	0.009896	0.762682	1.167441	0.7909688	0.7587525
3	2002	United Arab Emirates	109	5994	7823.23	3524286	1.70077	0.00915303	-4.693671	0.0072542	0.0115488	0.999249	0.009465	0.76618	1.186866	0.799886	0.7720601
3	2003	United Arab Emirates	109	6002	8134.43	3768562	1.59265	0.00838652	-4.78113	0.0070412	0.0099888	0.999249	0.009125	0.737852	1.034832	0.8034056	0.777546
3	2005	United Arab Emirates	109	6361	9575.56	4631639	1.37338	0.00645907	-5.04227	0.0057377	0.0072711	0.999249	0.008653	0.664296	0.682496	0.8237676	0.807943
3	2006	United Arab Emirates	109	7451	10544.8	5337010	1.3961	0.00558027	-5.188518	0.0053664	0.0058027	0.999249	0.007883	0.706606	0.8789552	0.8470486	0.8410043
3	2007	United Arab Emirates	109	8823	12231.5	6188148	1.42579	0.00597035	-5.12095	0.0057464	0.006203	0.999249	0.007345	0.721334	0.9510882	0.8380705	0.8280615
3	1978	Argentina	3	233470	234237	26890030	8.6824	0.0522732	-2.951272	0.0521099	0.052437	0.999048	0.081304	0.996724	5.717963	0.9905482	0.9908223
3	1979	Argentina	3	234795	234878	27289115	8.60398	0.0478763	-3.039135	0.0477261	0.0480268	0.999049	0.082492	0.999645	7.943359	0.9908977	0.9912739
3	1982	Argentina	3	232511	235001	28589890	8.13263	0.0397486	-3.22518	0.0396199	0.0398778	0.999058	0.084801	0.989405	4.536691	0.9905534	0.9908523
3	1985	Argentina	3	238945	242623	30123687	7.93213	0.0350299	-3.351554	0.0349048	0.0351554	0.999061	0.08726	0.984841	4.173881	0.9904005	0.9906309
3	1986	Argentina	3	239348	243672	30637524	7.81225	0.0340182	-3.380858	0.0338905	0.0341465	0.999064	0.087896	0.982253	4.01363	0.9900473	0.9901641
3	1989	Argentina	3	250591	252080	31845302	7.86901	0.0327963	-3.417438	0.0326832	0.0329099	0.999083	0.090951	0.994092	5.12552	0.989713	0.9896327
3	1990	Argentina	3	256526	256555	32276110	7.94786	0.032589	-3.423782	0.0324746	0.0327037	0.999092	0.092208	0.999885	9.073776	0.9897168	0.9895971
3	1991	Argentina	3	253848	257438	32657241	7.7731	0.0319462	-3.443703	0.0318302	0.0320626	0.999102	0.093168	0.986055	4.258596	0.9889669	0.9885682
3	1994	Argentina	3	253898	261052	33984473	7.471	0.0289821	-3.541076	0.0288659	0.0290988	0.999139	0.096319	0.972595	3.569255	0.9878418	0.9869485
3	1995	Argentina	3	265642	265882	34410789	7.71973	0.0279761	-3.576406	0.0278625	0.0280901	0.999153	0.097455	0.999098	7.009534	0.9889615	0.9884698
3	1996	Argentina	3	266103	269348	34812009	7.644	0.0265675	-3.628068	0.0264609	0.0266744	0.999169	0.098198	0.987955	4.406985	0.988986	0.9884987
3	1997	Argentina	3	270740	272922	35251594	7.68022	0.0250441	-3.687116	0.0249472	0.0251414	0.999185	0.098813	0.992006	4.821001	0.9895497	0.9892627
3	2000	Argentina	3	276321	284315	36758109	7.51728	0.0204594	-3.889312	0.0203682	0.020551	0.99924	0.100383	0.971883	3.542855	0.9904541	0.9904835
3	2001	Argentina	3	285121	287555	37265799	7.65101	0.0195326	-3.935672	0.0194449	0.0196207	0.999261	0.100376	0.991535	4.763273	0.9912135	0.9914619
3	2002	Argentina	3	291091	292196	37727249	7.71567	0.0189346	-3.966763	0.0188464	0.0190232	0.999282	0.100453	0.996217	5.57353	0.9915535	0.9918848
3	2004	Argentina	3	293805	298381	38574045	7.61665	0.0172194	-4.061717	0.0171448	0.0172944	0.999327	0.10126	0.984664	4.16213	0.9917498	0.9921277
3	2005	Argentina	3	292269	299998	38997330	7.49459	0.0163227	-4.115197	0.0162491	0.0163966	0.999351	0.101857	0.974237	3.632704	0.9916582	0.9920127
3	2006	Argentina	3	292313	302911	39375224	7.42378	0.015612	-4.159713	0.0155393	0.0156851	0.999375	0.102118	0.965013	3.317159	0.9916767	0.9920347
3	2008	Argentina	3	299650	310996	40225094	7.44933	0.0146352	-4.224329	0.0145686	0.014702	0.999428	0.102859	0.963518	3.273785	0.9919732	0.9923869
3	2009	Argentina	3	301836	313746	40679090	7.41993	0.0143564	-4.243558	0.0142867	0.0144265	0.999455	0.103482	0.962038	3.232476	0.9918485	0.992215
3	2010	Argentina	3	316285	317299	41137734	7.68844	0.0140005	-4.268665	0.0139298	0.0140715	0.999484	0.104362	0.996804	5.742635	0.992601	0.9931237
3	2011	Argentina	3	316181	319843	41591654	7.60203	0.0136311	-4.295402	0.0135601	0.0137024	0.999513	0.105058	0.98855	4.458282	0.9923862	0.9928488
3	2012	Argentina	3	316608	323014	42032483	7.53246	0.0133727	-4.314542	0.0132911	0.0134547	0.999544	0.105983	0.980167	3.900387	0.992121	0.992502
3	2013	Argentina	3	322844	325000	42450596	7.60517	0.0131065	-4.334644	0.0130053	0.0132086	0.999575	0.106962	0.993368	5.009199	0.9922628	0.9926577
3	2014	Argentina	3	322021	324964	42866005	7.51227	0.0126979	-4.366317	0.0125888	0.012808	0.999608	0.108174	0.990942	4.695048	0.992004	0.9923177
3	1981	Armenia	4	16657	21601.5	3184225	5.2311	0.065543	-2.725049	0.0606885	0.0707857	0.539478	0.058352	0.771102	1.214545	0.8256118	0.7994087
3	1982	Armenia	4	17467	21497.6	3235055	5.39929	0.0626168	-2.770721	0.0580266	0.0675701	0.530653	0.056675	0.812508	1.466388	0.841262	0.8261423
3	1983	Armenia	4	18369	22056.3	3282558	5.59594	0.0604587	-2.805794	0.0558996	0.0653897	0.522908	0.055102	0.832822	1.605758	0.8558311	0.8495926
3	1984	Armenia	4	19043	22022.7	3330186	5.7183	0.058562	-2.837669	0.0541928	0.0632835	0.516201	0.05391	0.8647	1.854886	0.8646451	0.8638908
3	1985	Armenia	4	19579	22505.1	3379623	5.79325	0.0561816	-2.879166	0.0523877	0.0602503	0.510501	0.05331	0.869979	1.900775	0.8711862	0.874356
3	1986	Armenia	4	19407	22252.1	3427587	5.662	0.0528109	-2.941038	0.0489964	0.0569224	0.505779	0.05268	0.872142	1.920036	0.8703836	0.8750449
3	1987	Armenia	4	19727	22435.7	3480644	5.66763	0.0494403	-3.006989	0.0460826	0.0530427	0.502011	0.052493	0.87927	1.985535	0.8762255	0.8837016
3	1989	Armenia	4	20853	24289.3	3557956	5.86095	0.0462939	-3.072744	0.0433024	0.0494922	0.497262	0.054089	0.858525	1.803091	0.8856142	0.896201
3	1990	Armenia	4	21991	25149.7	3564528	6.1694	0.0455305	-3.089374	0.0424085	0.0488822	0.496254	0.056456	0.874405	1.940481	0.8950636	0.9072589
3	1991	Armenia	4	23418	25675.2	3529555	6.63483	0.0453448	-3.093461	0.0421086	0.0488296	0.496146	0.060455	0.912086	2.339377	0.9060117	0.9193146
3	1994	Armenia	4	24641	27359.7	3302685	7.4609	0.045559	-3.088746	0.0422446	0.0491335	0.501163	0.077223	0.90063	2.204248	0.9094268	0.9198104
3	1995	Armenia	4	24835	26980.6	3230191	7.6884	0.0431897	-3.142154	0.0400812	0.0465392	0.504605	0.083137	0.920477	2.44884	0.9135736	0.9233618
3	1996	Armenia	4	24916	26899.5	3179201	7.83719	0.0403704	-3.209657	0.0372977	0.0436963	0.508927	0.087212	0.926263	2.530651	0.9185394	0.9279968
3	1997	Armenia	4	23975	26186.7	3142017	7.63045	0.037481	-3.283922	0.0346201	0.0405782	0.514124	0.090537	0.915541	2.383244	0.9151518	0.9227738
3	1998	Armenia	4	23203	26055.4	3116906	7.44424	0.0346961	-3.361129	0.0319989	0.0376206	0.520191	0.093583	0.890527	2.096138	0.9128549	0.9185533
3	1999	Armenia	4	24081	25999.9	3097804	7.77357	0.0323855	-3.430044	0.0298617	0.0351226	0.528121	0.09693	0.926196	2.529672	0.9241693	0.9304898
3	2000	Armenia	4	24019	25277.2	3080018	7.79833	0.0307144	-3.483023	0.0281774	0.0334799	0.53707	0.100963	0.950223	2.949143	0.9251648	0.9296893
3	2001	Armenia	4	23998	25286.1	3063728	7.83294	0.0294806	-3.524023	0.0270597	0.0321181	0.547106	0.104652	0.949061	2.924838	0.9259672	0.9284298
3	2005	Armenia	4	26379	26787.9	3000853	8.7905	0.0237161	-3.741601	0.0213076	0.0263968	0.599659	0.117324	0.984734	4.166771	0.9510619	0.9512015
3	1971	Australia	5	110642	111608	12963889	8.53463	0.0211416	-3.856512	0.0209089	0.0213769	0.999883	0.084368	0.991343	4.740709	0.9934723	0.9943544
3	1972	Australia	5	109754	111840	13275163	8.26762	0.0202262	-3.900777	0.020007	0.0204477	0.999879	0.084825	0.981352	3.963178	0.9930367	0.9938574
3	1973	Australia	5	110819	111981	13492069	8.21364	0.0196054	-3.931952	0.0193943	0.0198187	0.999873	0.085655	0.989624	4.557791	0.9929475	0.9937443
3	1975	Australia	5	109019	110910	13857126	7.86736	0.0176339	-4.03793	0.017439	0.0178311	0.999858	0.087924	0.982951	4.054439	0.9924384	0.9931388
3	1977	Australia	5	108788	109905	14156275	7.68479	0.0154562	-4.169748	0.0152735	0.015641	0.999839	0.09118	0.989839	4.579023	0.9924442	0.9931356
3	1978	Australia	5	108424	108927	14318787	7.57215	0.0147197	-4.218569	0.0145434	0.0148981	0.999828	0.092879	0.995378	5.372403	0.9922316	0.9928691
3	1979	Australia	5	106545	108356	14485434	7.35532	0.0138321	-4.280766	0.0136554	0.014011	0.999815	0.094712	0.983284	4.074513	0.991801	0.9923391
3	1980	Australia	5	108677	109142	14674282	7.40595	0.0131067	-4.334635	0.0129495	0.0132657	0.999801	0.096402	0.995735	5.453079	0.9921052	0.9926963
3	1981	Australia	5	108987	110245	14899784	7.31467	0.0125248	-4.380042	0.0123714	0.0126802	0.999786	0.097771	0.988587	4.461499	0.9919454	0.9924906
3	1983	Australia	5	109861	112014	15355468	7.15452	0.0119865	-4.42397	0.0118257	0.0121496	0.999761	0.099921	0.980784	3.932612	0.9913088	0.9916632
3	1984	Australia	5	113275	113842	15554561	7.28243	0.011701	-4.448077	0.0115466	0.0118575	0.999749	0.101151	0.995021	5.297508	0.9916561	0.9920741
3	1986	Australia	5	114175	116358	15990404	7.14022	0.0108154	-4.526785	0.0106884	0.0109439	0.999717	0.104701	0.981236	3.956894	0.9912256	0.9914922
3	1987	Australia	5	117310	117984	16233151	7.22657	0.0104532	-4.560851	0.010322	0.010586	0.999698	0.106614	0.994286	5.159116	0.9914573	0.9917588
3	1988	Australia	5	118959	119264	16495416	7.21164	0.0101172	-4.593517	0.0099776	0.0102588	0.999677	0.108235	0.997444	5.966766	0.9913785	0.9916367
3	1990	Australia	5	118614	120044	17019036	6.96949	0.00939694	-4.667371	0.0092678	0.0095279	0.999628	0.111117	0.988091	4.41849	0.9906108	0.9906098
3	1991	Australia	5	118288	120338	17245461	6.85908	0.00854926	-4.76191	0.0084313	0.0086689	0.999601	0.112864	0.982962	4.055146	0.9907977	0.9908596
3	1993	Australia	5	120780	122987	17622829	6.85361	0.00763408	-4.875134	0.007529	0.0077406	0.999541	0.116359	0.982052	4.00215	0.9911597	0.9913005
3	1995	Australia	5	125093	125787	17995005	6.95154	0.00704932	-4.954823	0.0069425	0.0071578	0.999474	0.119072	0.994485	5.194703	0.9916255	0.9918637
3	1998	Australia	5	127342	127747	18576568	6.85498	0.00655004	-5.028285	0.006454	0.0066475	0.999361	0.122414	0.996832	5.751467	0.9911574	0.9912006
3	1999	Australia	5	128060	128294	18772584	6.82165	0.00659038	-5.022145	0.0064956	0.0066865	0.999321	0.123247	0.998173	6.302989	0.9907171	0.9905883
3	2000	Australia	5	128581	128960	18987097	6.77202	0.00636791	-5.056484	0.0062721	0.0064651	0.999278	0.124104	0.997057	5.825243	0.9906173	0.9904419
3	2001	Australia	5	128647	130140	19216045	6.69477	0.00621168	-5.081324	0.0061159	0.0063089	0.999234	0.125192	0.988529	4.456388	0.9902796	0.9899663
3	2003	Australia	5	131780	132044	19666866	6.70061	0.00594527	-5.125159	0.0058464	0.0060459	0.999142	0.127202	0.998004	6.214592	0.9901662	0.9897645
3	2004	Australia	5	132307	132649	19894742	6.65035	0.00586597	-5.138588	0.0057739	0.0059595	0.999094	0.128316	0.99742	5.95748	0.9897878	0.9892143
3	2005	Australia	5	131131	133509	20142547	6.51015	0.00585478	-5.140497	0.0057677	0.0059432	0.999045	0.129433	0.982191	4.010059	0.9888642	0.9878784
3	2006	Australia	5	134458	136047	20434595	6.57992	0.00566323	-5.17376	0.0055718	0.0057562	0.998993	0.130502	0.988321	4.438257	0.9892217	0.9883631
3	2007	Australia	5	137670	138796	20790325	6.62183	0.00536653	-5.227574	0.0052781	0.0054564	0.998941	0.131516	0.991885	4.805953	0.9896936	0.9890181
3	2009	Australia	5	140481	142508	21609104	6.50101	0.0051371	-5.271266	0.0050517	0.005224	0.998832	0.133894	0.98578	4.238758	0.9889738	0.9879425
3	2010	Australia	5	143462	145052	21978497	6.52738	0.00490427	-5.317649	0.0048185	0.0049915	0.998775	0.136027	0.989037	4.502176	0.9891387	0.988147
3	2011	Australia	5	146738	148007	22327924	6.57195	0.00456828	-5.388618	0.0044895	0.0046484	0.998716	0.138732	0.991425	4.750255	0.9895809	0.9887511
3	2012	Australia	5	147086	150413	22696530	6.48055	0.00428002	-5.453798	0.0042046	0.0043568	0.998657	0.140745	0.977881	3.788938	0.9894775	0.9885898
3	2013	Australia	5	147488	151733	23056024	6.39694	0.00423302	-5.464839	0.004157	0.0043104	0.998595	0.14275	0.972025	3.548085	0.9887537	0.9874993
3	2014	Australia	5	153563	155556	23408102	6.56025	0.00405706	-5.507297	0.0039666	0.0041496	0.998532	0.144739	0.987189	4.344581	0.9894924	0.9885315
3	1972	Austria	6	95323	95948.4	7523936	12.6693	0.0289023	-3.543834	0.0284612	0.0293503	0.999656	0.143523	0.993482	5.026629	0.9900565	0.9889922
3	1973	Austria	6	92768	94948.1	7565178	12.2625	0.0270912	-3.608547	0.0266683	0.0275208	0.999628	0.144839	0.977039	3.750713	0.9896242	0.9883934
3	1974	Austria	6	94324	95124.3	7582071	12.4404	0.0266684	-3.624276	0.0263021	0.0270398	0.999599	0.146631	0.991587	4.769526	0.9897326	0.9884916
3	1977	Austria	6	92402	93307	7559250	12.2237	0.0194287	-3.941004	0.0190588	0.0198058	0.99951	0.151826	0.990301	4.626	0.9914513	0.9909905
3	1979	Austria	6	92012	92928.1	7543760	12.1971	0.0172996	-4.057072	0.0169582	0.0176478	0.999449	0.154373	0.990142	4.609546	0.9918935	0.9915835
3	1980	Austria	6	92431	92957.3	7545449	12.2499	0.0169037	-4.080223	0.0165667	0.0172475	0.999417	0.153874	0.994339	5.168433	0.9921002	0.9918581
3	1981	Austria	6	92685	92708	7564208	12.2531	0.015526	-4.16524	0.015218	0.0158402	0.999385	0.150891	0.999752	8.300093	0.9929824	0.9930738
3	1982	Austria	6	91332	91887.5	7568553	12.0673	0.0150132	-4.198828	0.0147118	0.0153207	0.999352	0.147078	0.993955	5.102433	0.99322	0.9934217
3	1984	Austria	6	88459	89471.2	7551047	11.7148	0.0137267	-4.288414	0.0134264	0.0140336	0.999288	0.141455	0.988687	4.470423	0.9936569	0.9940373
3	1987	Austria	6	84897	85653.6	7559032	11.2312	0.011325	-4.480746	0.0110597	0.0115965	0.999187	0.145497	0.991167	4.720396	0.9936209	0.994002
3	1988	Austria	6	83256	84549.4	7570792	10.997	0.010119	-4.593338	0.0098569	0.0103881	0.999151	0.147508	0.984702	4.164624	0.9937655	0.9941949
3	1989	Austria	6	83402	84039.6	7605300	10.9663	0.0100595	-4.599239	0.0098308	0.0102935	0.999115	0.148908	0.992413	4.873725	0.993526	0.9938787
3	1990	Austria	6	82946	83444.1	7663439	10.8236	0.00967855	-4.637843	0.0094437	0.0099192	0.999077	0.149694	0.994031	5.115121	0.9933884	0.9937056
3	1994	Austria	6	80679	81308.1	7920733	10.1858	0.00758404	-4.881709	0.0073841	0.0077893	0.998921	0.150282	0.992262	4.853907	0.9935491	0.9939501
3	1997	Austria	6	79426	79737.1	7956723	9.98225	0.0059823	-5.11895	0.0058079	0.0061619	0.998797	0.153237	0.996099	5.542566	0.9942392	0.9948011
3	1998	Austria	6	78338	78883.2	7966101	9.83392	0.00586987	-5.137923	0.0057062	0.0060383	0.998754	0.15393	0.993088	4.967553	0.9939555	0.9944554
3	2000	Austria	6	76776	77205.7	8000467	9.59644	0.00572137	-5.163546	0.0055567	0.0058909	0.998667	0.154321	0.994435	5.185626	0.9934466	0.9938213
3	2001	Austria	6	74765	76342.2	8031837	9.30858	0.00551642	-5.200026	0.0053476	0.0056905	0.998622	0.15457	0.979341	3.858727	0.992994	0.9932613
3	2002	Austria	6	76115	76263.8	8072616	9.42879	0.0052105	-5.25708	0.0050454	0.005381	0.998577	0.154527	0.998048	6.237195	0.9935505	0.9939569
3	2004	Austria	6	74285	75110.7	8162989	9.10022	0.00511422	-5.275731	0.004958	0.0052754	0.998485	0.157223	0.989007	4.499465	0.9924918	0.992583
3	2005	Austria	6	75164	75416.6	8217878	9.1464	0.00491862	-5.314728	0.0047634	0.0050789	0.998438	0.162042	0.99665	5.695434	0.9922917	0.9922692
3	2006	Austria	6	74277	75401.2	8258965	8.9935	0.00460139	-5.381396	0.0044484	0.0047596	0.99839	0.166748	0.98509	4.190698	0.9918445	0.9916387
3	2007	Austria	6	74616	75456	8287177	9.00379	0.004448	-5.415301	0.0042994	0.0046018	0.998342	0.170236	0.988867	4.48665	0.9916405	0.9913184
3	2008	Austria	6	74964.4	75762.5	8313914	9.01674	0.00450525	-5.402513	0.0043537	0.004662	0.998293	0.172756	0.989465	4.542501	0.9911053	0.9905229
3	2011	Austria	6	76477	77744.8	8385452	9.1202	0.00427113	-5.455877	0.004123	0.0044245	0.998143	0.177344	0.983693	4.099731	0.9908903	0.9901202
3	2014	Austria	6	78246	79176.6	8537806	9.16465	0.00366647	-5.608527	0.0034991	0.0038418	0.997988	0.183955	0.988247	4.431832	0.991241	0.9905438
3	1981	Azerbaijan	7	42895	51813.6	6262272	6.84975	0.0907602	-2.399534	0.0822889	0.1001036	0.685181	0.052676	0.827872	1.570621	0.8872592	0.8451857
3	1982	Azerbaijan	7	42375	52275.6	6363807	6.65875	0.0903764	-2.403772	0.0824979	0.0990073	0.667166	0.05165	0.810607	1.45396	0.8753299	0.8319526
3	1983	Azerbaijan	7	42944	52847.3	6466866	6.64062	0.0891511	-2.417423	0.0822665	0.0966118	0.649586	0.050212	0.812605	1.467026	0.8722138	0.8339422
3	1984	Azerbaijan	7	44845	54456.4	6570186	6.82553	0.0874834	-2.436306	0.0810666	0.0944082	0.63243	0.048836	0.823503	1.54026	0.8786051	0.8507685
3	1985	Azerbaijan	7	45174	54666.4	6670575	6.77213	0.0856998	-2.456905	0.0793473	0.0925609	0.615687	0.04771	0.826358	1.560031	0.874615	0.8508385
3	1986	Azerbaijan	7	45342	55086.8	6761125	6.70628	0.0840064	-2.476863	0.0773506	0.0912348	0.599348	0.045975	0.823101	1.537503	0.8709152	0.8514597
3	1987	Azerbaijan	7	45742	55465.1	6856637	6.6712	0.0824827	-2.495166	0.0757724	0.0897873	0.583403	0.044818	0.824698	1.54851	0.8674907	0.8523428
3	1988	Azerbaijan	7	47481	55837.8	6952329	6.82951	0.0804997	-2.519502	0.0738849	0.0877067	0.567843	0.043684	0.850338	1.737258	0.873592	0.8663925
3	1989	Azerbaijan	7	44014	54444.3	7055629	6.23814	0.0785827	-2.543604	0.072238	0.0854846	0.552659	0.04342	0.808423	1.439796	0.8419583	0.8281268
3	1990	Azerbaijan	7	42814	54689.6	7169483	5.9717	0.0775643	-2.556648	0.0716033	0.0840215	0.537839	0.04419	0.782854	1.282377	0.8197271	0.8030126
3	1991	Azerbaijan	7	44639	55144.8	7269686	6.14043	0.0771734	-2.561701	0.0712256	0.0836179	0.523372	0.043871	0.809486	1.446677	0.824418	0.8156894
3	1992	Azerbaijan	7	51248	59963.3	7375691	6.94823	0.0786233	-2.543087	0.0723774	0.0854082	0.509246	0.04373	0.854656	1.771599	0.8589531	0.865874
3	1995	Azerbaijan	7	50818	58509.9	7692960	6.60578	0.0760558	-2.576288	0.0701587	0.0824486	0.468764	0.047393	0.868536	1.88808	0.819851	0.8306947
3	1996	Azerbaijan	7	48217	57559.1	7775079	6.20148	0.0745109	-2.596809	0.0682477	0.081349	0.455828	0.049112	0.837695	1.641176	0.786262	0.793461
3	1997	Azerbaijan	7	46943	57093	7846365	5.98277	0.0729395	-2.618125	0.0669957	0.0794106	0.44311	0.05086	0.82222	1.531462	0.7621351	0.768211
3	1998	Azerbaijan	7	46280	57273.3	7913005	5.8486	0.0712458	-2.641619	0.0656145	0.0773604	0.430489	0.052652	0.808056	1.437427	0.7432851	0.7499771
3	1999	Azerbaijan	7	46266	57493.4	7983269	5.79537	0.0679069	-2.689618	0.0625033	0.0737776	0.418487	0.054683	0.804718	1.416048	0.7352777	0.745777
3	2000	Azerbaijan	7	46676	57616.1	8062599	5.7892	0.062904	-2.766145	0.0575921	0.068706	0.407012	0.056925	0.810121	1.450797	0.7369717	0.7538996
3	2001	Azerbaijan	7	45284	57134.6	8158500	5.55053	0.0578236	-2.850359	0.0527848	0.0633434	0.396	0.058981	0.792584	1.340574	0.721057	0.7398492
3	2002	Azerbaijan	7	46526	57907.5	8257959	5.63408	0.0548105	-2.903873	0.0498693	0.0602414	0.385404	0.060921	0.803454	1.408024	0.7267663	0.7523389
3	2003	Azerbaijan	7	49379	61085.5	8367138	5.90154	0.0534374	-2.929245	0.0487519	0.0585731	0.375188	0.06291	0.808359	1.439381	0.7416858	0.7750552
3	2004	Azerbaijan	7	49568	62722.9	8482834	5.84333	0.0527561	-2.942075	0.0480206	0.0579587	0.365325	0.064038	0.790269	1.326548	0.7289443	0.7643414
3	2007	Azerbaijan	7	50438	66514.2	8862610	5.6911	0.0456945	-3.085778	0.0408837	0.0510713	0.337666	0.062858	0.758304	1.143406	0.7284281	0.7783011
3	2008	Azerbaijan	7	52710	69318.1	8999980	5.85668	0.0428612	-3.149789	0.0377871	0.0486166	0.329041	0.061492	0.760408	1.154917	0.7525303	0.8097261
3	2009	Azerbaijan	7	52514	69686.7	9134426	5.74902	0.0405847	-3.204365	0.0353556	0.0465872	0.320695	0.059845	0.753573	1.117759	0.7527903	0.8141509
3	2010	Azerbaijan	7	53580	70360.8	9263982	5.78369	0.0385844	-3.254906	0.0334481	0.0445095	0.312618	0.058225	0.761504	1.160943	0.7635354	0.8292166
3	2012	Azerbaijan	7	55017	70220.6	9505471	5.78793	0.0353176	-3.343373	0.0303137	0.0411476	0.297242	0.056832	0.783489	1.286113	0.7726244	0.8446946
3	1970	Belgium	11	118660	119433	9611210	12.346	0.0246303	-3.703779	0.024433	0.0248291	0.99923	0.133981	0.993529	5.033899	0.9915396	0.9915457
3	1972	Belgium	11	117424	118732	9676792	12.1346	0.0226928	-3.785707	0.022502	0.0228852	0.999183	0.136488	0.98898	4.496967	0.9913585	0.9912916
3	1973	Belgium	11	118253	118288	9698036	12.1935	0.0214582	-3.841647	0.0212794	0.0216386	0.99916	0.137856	0.999708	8.137637	0.9916778	0.9916979
3	1974	Belgium	11	116157	117495	9713992	11.9577	0.0204683	-3.888876	0.0202952	0.020643	0.999136	0.139161	0.98861	4.463556	0.9914078	0.9913458
3	1977	Belgium	11	112671	114491	9750844	11.555	0.0170946	-4.068993	0.0169253	0.0172655	0.999065	0.14207	0.9841	4.12543	0.9915698	0.9915754
3	1979	Belgium	11	112006	113925	9792189	11.4383	0.0154557	-4.169775	0.0153082	0.0156047	0.999016	0.144283	0.983154	4.066674	0.9917343	0.9917796
3	1980	Belgium	11	114007	114459	9815244	11.6153	0.0148216	-4.21167	0.014672	0.0149727	0.998991	0.144375	0.996054	5.531173	0.9922763	0.9924689
3	1981	Belgium	11	112966	114145	9833306	11.4881	0.0141902	-4.2552	0.0140451	0.0143369	0.998966	0.142956	0.989671	4.562416	0.9924417	0.9927016
3	1982	Belgium	11	112182	114238	9846054	11.3936	0.0134556	-4.30836	0.0133212	0.0135914	0.998941	0.140587	0.982002	3.999347	0.9928277	0.9932177
3	1984	Belgium	11	111067	112551	9860089	11.2643	0.0123556	-4.393644	0.0122161	0.0124967	0.998885	0.136406	0.986818	4.315616	0.9934264	0.9939919
3	1987	Belgium	11	105426	107159	9889590	10.6603	0.0110942	-4.501332	0.0109704	0.0112194	0.998809	0.142159	0.983831	4.108369	0.9922767	0.9925409
3	1988	Belgium	11	104559	105926	9907988	10.553	0.0107159	-4.536023	0.0105993	0.0108338	0.998784	0.144685	0.987101	4.337647	0.9919488	0.9920976
3	1990	Belgium	11	104106	105057	9951821	10.461	0.00999244	-4.605927	0.0098819	0.0101043	0.998737	0.14921	0.99094	4.694808	0.9915881	0.9915763
3	1991	Belgium	11	104094	105077	9987623	10.4223	0.00974271	-4.631236	0.0096307	0.009856	0.998713	0.15132	0.990639	4.661801	0.9913439	0.9912231
3	1992	Belgium	11	104193	104664	10031869	10.3862	0.00929655	-4.678112	0.009179	0.0094156	0.998691	0.153145	0.995498	5.398735	0.9913416	0.9912022
3	1994	Belgium	11	103528	104796	10100194	10.2501	0.00834644	-4.78592	0.0082385	0.0084558	0.998646	0.156677	0.987898	4.402238	0.991335	0.9911687
3	1995	Belgium	11	104799	105137	10123160	10.3524	0.00762943	-4.875741	0.0075325	0.0077277	0.998624	0.159005	0.996781	5.735606	0.9919805	0.9920111
3	1996	Belgium	11	104364	105100	10144837	10.2874	0.00701826	-4.959239	0.0069277	0.00711	0.998602	0.1614	0.993001	4.955014	0.9921743	0.9922578
3	1997	Belgium	11	103798	104449	10171687	10.2046	0.00668407	-5.008028	0.0065924	0.006777	0.998581	0.163582	0.993767	5.071581	0.9920486	0.992077
3	1998	Belgium	11	104426	104594	10196557	10.2413	0.00635968	-5.057777	0.006267	0.0064538	0.998559	0.165422	0.998397	6.434083	0.9922241	0.9922877
3	1999	Belgium	11	104611	104871	10222706	10.2332	0.00602872	-5.11122	0.0059413	0.0061174	0.998538	0.166815	0.997519	5.996448	0.9923809	0.9924815
3	2000	Belgium	11	104823	105201	10248832	10.2278	0.00584688	-5.141847	0.0057604	0.0059347	0.998516	0.167966	0.996411	5.62621	0.9923751	0.9924578
3	2001	Belgium	11	102992	105332	10285109	10.0137	0.00563681	-5.178437	0.0055535	0.0057214	0.998496	0.168956	0.977786	3.784549	0.9919871	0.9919472
3	2002	Belgium	11	105287	105458	10331979	10.1904	0.00541374	-5.218814	0.0053267	0.0055022	0.998475	0.169767	0.998382	6.424928	0.992492	0.9925898
3	2004	Belgium	11	101157	102785	10423474	9.70473	0.00501947	-5.29443	0.0049385	0.0051017	0.998435	0.171707	0.984154	4.128857	0.9915785	0.9913817
3	2006	Belgium	11	100102	102301	10548512	9.48968	0.00485364	-5.328026	0.0047774	0.0049311	0.998396	0.171506	0.978503	3.818121	0.991076	0.9906895
3	2007	Belgium	11	101382	103248	10626275	9.54069	0.00477747	-5.343844	0.0047014	0.0048548	0.998377	0.170758	0.98193	3.995281	0.9913021	0.9909922
3	2008	Belgium	11	103760	104478	10707880	9.69006	0.00462907	-5.3754	0.0045508	0.0047087	0.998359	0.170688	0.993129	4.973579	0.9918284	0.99169
3	2009	Belgium	11	103815	105286	10790447	9.62101	0.00453737	-5.395407	0.0044574	0.0046188	0.99834	0.171275	0.98603	4.256769	0.9916345	0.9914168
3	2010	Belgium	11	105055	105972	10885412	9.65099	0.00449111	-5.405655	0.0044088	0.0045749	0.998323	0.17192	0.991351	4.74164	0.9915838	0.991325
3	2011	Belgium	11	104292	106953	11029083	9.45609	0.00440745	-5.424458	0.0043234	0.0044931	0.998305	0.172652	0.975117	3.668379	0.9910253	0.9905509
3	2014	Belgium	11	104755	107728	11214286	9.34121	0.00416183	-5.4818	0.0040457	0.0042813	0.998255	0.179505	0.972401	3.561983	0.989908	0.9888417
3	1970	Bulgaria	17	77095	79016.6	8489676	9.08103	0.0321234	-3.43817	0.0316568	0.032597	0.999885	0.096105	0.975681	3.69186	0.9861329	0.9858223
3	1973	Bulgaria	17	81470	83523.4	8623655	9.44727	0.0302882	-3.496997	0.0298653	0.0307171	0.999863	0.104249	0.975415	3.680724	0.9863133	0.9858321
3	1974	Bulgaria	17	85239	85924.2	8683697	9.81598	0.0298074	-3.512999	0.0293541	0.0302676	0.999854	0.106578	0.992025	4.823454	0.987316	0.987094
3	1976	Bulgaria	17	88348	89379.1	8766857	10.0775	0.0279283	-3.578116	0.0275029	0.0283603	0.999835	0.111261	0.988464	4.450669	0.9878922	0.9877489
3	1978	Bulgaria	17	92445	93060.8	8818732	10.4828	0.0259846	-3.650253	0.0255863	0.0263891	0.999814	0.114803	0.993383	5.011482	0.9891057	0.9892491
3	1979	Bulgaria	17	94403	94719.9	8825762	10.6963	0.0241382	-3.72396	0.0237282	0.0245552	0.999803	0.1163	0.996654	5.696684	0.9901298	0.9905386
3	1981	Bulgaria	17	95423.9	97412.1	8885982	10.7387	0.0230551	-3.769867	0.0227011	0.0234147	0.999779	0.11826	0.97959	3.871118	0.9901298	0.9904913
3	1984	Bulgaria	17	101176	102220	8948956	11.3059	0.0202997	-3.897149	0.0199249	0.0206815	0.999742	0.111272	0.989788	4.573939	0.9928582	0.9938179
3	1986	Bulgaria	17	104024	105854	8961715	11.6076	0.0180471	-4.01477	0.0176873	0.0184142	0.999713	0.116741	0.982717	4.0406	0.993468	0.9944575
3	1992	Bulgaria	17	107920	109475	8572427	12.5892	0.0196556	-3.929395	0.0192682	0.0200507	0.999605	0.140269	0.985799	4.240107	0.9910081	0.9910656
3	1993	Bulgaria	17	109455	109991	8475488	12.9143	0.0190265	-3.961923	0.0186222	0.0194396	0.999584	0.144312	0.995125	5.318784	0.9912087	0.9912488
3	1994	Bulgaria	17	111699	112726	8418169	13.2688	0.0201604	-3.904037	0.0197469	0.0205825	0.999562	0.147821	0.990887	4.688877	0.9905833	0.9902958
3	1995	Bulgaria	17	114586	115639	8355891	13.7132	0.0182509	-4.00354	0.017853	0.0186577	0.999539	0.151131	0.990896	4.689927	0.9916219	0.9916268
3	1996	Bulgaria	17	116963	117554	8287431	14.1133	0.0199001	-3.917029	0.019482	0.0203273	0.999516	0.154026	0.994974	5.288119	0.9907811	0.9903676
3	1999	Bulgaria	17	111696	113615	8075772	13.831	0.0179692	-4.019096	0.0174968	0.0184544	0.999442	0.162947	0.983112	4.064111	0.9897962	0.9888788
3	2001	Bulgaria	17	112323	112911	7944085	14.1392	0.0165934	-4.098751	0.0161511	0.0170477	0.999388	0.167729	0.99479	5.251909	0.9901036	0.9892103
3	2004	Bulgaria	17	110057	111501	7750548	14.1999	0.0144404	-4.237726	0.0140749	0.0148154	0.999303	0.172043	0.987052	4.333769	0.9905884	0.989839
3	2006	Bulgaria	17	113425	113800	7630853	14.864	0.0121122	-4.413539	0.0117721	0.0124622	0.999243	0.174374	0.996701	5.710742	0.9923527	0.9922183
3	2008	Bulgaria	17	110515	111007	7518948	14.6982	0.0109404	-4.515295	0.0106198	0.0112707	0.999179	0.177333	0.995572	5.415376	0.9924926	0.9923948
3	2009	Bulgaria	17	108061	109534	7466902	14.472	0.0113505	-4.478489	0.0110242	0.0116866	0.999147	0.179323	0.986548	4.295107	0.9916006	0.9911495
3	2013	Bulgaria	17	104343	105205	7317078	14.2602	0.00879072	-4.734059	0.0084885	0.0091037	0.999009	0.1887	0.991811	4.796701	0.9920664	0.9917386
3	1982	Bahrain	8	1119	1542.43	384290	2.91186	0.0238168	-3.737364	0.0228606	0.0248131	0.983544	0.023655	0.725478	0.9717993	0.7818323	0.7580569
3	1984	Bahrain	8	1303	1741.93	407001	3.20147	0.02235	-3.800931	0.0214772	0.0232582	0.982561	0.025942	0.748022	1.088091	0.807167	0.7932994
3	1985	Bahrain	8	1097	1775.76	419977	2.61205	0.0213408	-3.847133	0.0205823	0.0221272	0.982087	0.026338	0.617765	0.4800723	0.7584648	0.7246189
3	1986	Bahrain	8	1423	1853.32	434366	3.27604	0.0208663	-3.869618	0.020139	0.02162	0.981626	0.02512	0.767811	1.195993	0.8208012	0.8124747
3	1987	Bahrain	8	1569	1933.94	450064	3.48617	0.0215308	-3.83827	0.0207626	0.0223275	0.981181	0.023983	0.811299	1.458472	0.8310461	0.8262089
3	1988	Bahrain	8	1523	1977.57	466448	3.2651	0.0218888	-3.821779	0.0211763	0.0226253	0.980755	0.022835	0.770136	1.209077	0.8112088	0.7991449
3	1989	Bahrain	8	1551	2005.04	482850	3.21218	0.0216933	-3.830752	0.0209615	0.0224506	0.98035	0.022112	0.773551	1.228472	0.8072135	0.7936856
3	1990	Bahrain	8	1552	2049.31	498367	3.11417	0.0217022	-3.830344	0.0209539	0.0224771	0.979968	0.021857	0.75733	1.138095	0.7966341	0.7788306
3	1991	Bahrain	8	1744	2133.37	511884	3.40702	0.0220714	-3.813473	0.0213717	0.022794	0.979611	0.022355	0.817486	1.49941	0.8137158	0.8021104
3	1992	Bahrain	8	1760	2203.05	525665	3.34814	0.0223332	-3.801682	0.0216365	0.0230523	0.979281	0.022848	0.798891	1.379377	0.8030996	0.7869899
3	1993	Bahrain	8	1714	2243.99	540169	3.17308	0.021634	-3.83349	0.0208793	0.022416	0.978979	0.023323	0.763819	1.173734	0.7900491	0.7686098
3	1994	Bahrain	8	1695	2279.61	554874	3.05475	0.0199199	-3.916037	0.0190003	0.020884	0.978702	0.023669	0.743547	1.064485	0.7911716	0.7705685
3	1995	Bahrain	8	1910	2343.46	569188	3.35566	0.0177647	-4.03054	0.0170416	0.0185186	0.978442	0.023943	0.815036	1.48307	0.8313695	0.8266037
3	1996	Bahrain	8	1780	2325.04	582219	3.05727	0.0141997	-4.254532	0.0135947	0.0148317	0.978181	0.024384	0.765579	1.183512	0.8408349	0.8404335
3	1997	Bahrain	8	1822	2323.09	598167	3.04597	0.0122272	-4.404089	0.0117004	0.0127778	0.978197	0.024683	0.784301	1.290911	0.8585778	0.864012
3	1998	Bahrain	8	1996	2345.19	616605	3.23708	0.0116105	-4.455848	0.0110996	0.0121448	0.978127	0.024742	0.851104	1.74329	0.8747208	0.8842626
3	1999	Bahrain	8	1920	2359.48	637653	3.01104	0.0116245	-4.454638	0.0111268	0.0121446	0.978005	0.024611	0.813739	1.47449	0.8590168	0.8644174
3	2000	Bahrain	8	2033	2530.84	661513	3.07326	0.0122856	-4.399329	0.0117561	0.012839	0.977859	0.024429	0.803291	1.406994	0.8536265	0.8570035
3	2001	Bahrain	8	1978	2437.63	690770	2.86347	0.0130519	-4.338825	0.0125266	0.0135992	0.977711	0.024049	0.811443	1.459414	0.8280539	0.8226662
3	2002	Bahrain	8	2035	2443.68	719058	2.83009	0.0126956	-4.366496	0.0121893	0.013223	0.977575	0.023927	0.83276	1.605313	0.8276176	0.8220316
3	2003	Bahrain	8	2107	2477.52	750543	2.8073	0.0128034	-4.358047	0.0122778	0.0133514	0.977458	0.023984	0.850448	1.738117	0.8218238	0.8138283
3	2004	Bahrain	8	2208	2544.48	791046	2.79124	0.0130921	-4.335748	0.0125642	0.0136422	0.977366	0.023991	0.867762	1.881315	0.8142099	0.8029368
3	2005	Bahrain	8	2215	2600.51	844878	2.62168	0.0127849	-4.359488	0.0122335	0.0133613	0.977301	0.023844	0.851758	1.748453	0.8016686	0.7854367
3	2006	Bahrain	8	2317	2756.78	920511	2.51708	0.0123314	-4.395608	0.0117781	0.0129107	0.977265	0.022715	0.840473	1.661753	0.7986794	0.7814495
3	2007	Bahrain	8	2270	2753.88	1007478	2.25315	0.0112374	-4.488509	0.0107604	0.0117355	0.977255	0.021767	0.824293	1.545707	0.7910678	0.771374
3	2008	Bahrain	8	2390	2830.32	1098295	2.1761	0.0101966	-4.585703	0.0097809	0.0106299	0.97727	0.021116	0.844426	1.691538	0.8003125	0.7848516
3	2009	Bahrain	8	2387	2915.21	1181824	2.01976	0.00912667	-4.696555	0.0087303	0.009541	0.977307	0.020751	0.81881	1.508307	0.8039948	0.7905208
3	2010	Bahrain	8	2401	3007.5	1250423	1.92015	0.00818255	-4.805751	0.007795	0.0085894	0.977362	0.020711	0.798337	1.375931	0.811504	0.8013178
3	2011	Bahrain	8	2527	3149.08	1296190	1.94956	0.00776814	-4.857724	0.0073954	0.0081596	0.97743	0.021361	0.802457	1.401724	0.8187909	0.811145
3	2012	Bahrain	8	2613	3253.21	1324675	1.97256	0.00779165	-4.854702	0.0073457	0.0082647	0.977509	0.022176	0.803206	1.406452	0.8159807	0.8067547
3	2013	Bahrain	8	2569	3265.44	1340933	1.91583	0.00753093	-4.888736	0.0069758	0.0081302	0.977509	0.023075	0.786724	1.305291	0.8123186	0.8014514
3	1993	The Bahamas	103	1441	1523.64	271614	5.30533	0.0191481	-3.955552	0.015715	0.0233312	0.993957	0.044754	0.945759	2.858553	0.9132435	0.9062821
3	1994	The Bahamas	103	1539	1598.64	275896	5.57819	0.0191392	-3.956018	0.0156977	0.0233351	0.993412	0.045657	0.962691	3.250511	0.9201626	0.9157482
3	1995	The Bahamas	103	1604	1662.27	280213	5.72422	0.017897	-4.023123	0.0146968	0.021794	0.992751	0.046758	0.964945	3.315157	0.9275044	0.9258378
3	1996	The Bahamas	103	1503	1697.82	283170	5.30777	0.0166053	-4.098032	0.0136531	0.0201959	0.991978	0.04796	0.885251	2.043123	0.9177869	0.9127837
3	1997	The Bahamas	103	1670	1730.48	286487	5.82924	0.0159061	-4.141052	0.0131264	0.0192744	0.991099	0.049103	0.965053	3.318339	0.9343031	0.935009
3	1999	The Bahamas	103	1573	1815.02	294341	5.34415	0.0143858	-4.241517	0.0119473	0.0173219	0.98904	0.05183	0.866657	1.871718	0.9224703	0.9195017
3	2000	The Bahamas	103	1621	1856.75	298618	5.42834	0.0140098	-4.267998	0.011703	0.0167712	0.987869	0.053415	0.873031	1.928032	0.924246	0.9219245
3	2001	The Bahamas	103	1744	1905.06	304364	5.72999	0.0137243	-4.288588	0.0114463	0.0164556	0.98661	0.055075	0.915459	2.382189	0.9317434	0.9318876
3	2002	The Bahamas	103	1825	1956.33	310300	5.88141	0.0145267	-4.231765	0.0121478	0.0173715	0.985267	0.056842	0.932872	2.631659	0.9289693	0.9279695
3	2003	The Bahamas	103	1648	1969.81	316413	5.20839	0.0137561	-4.286274	0.0115587	0.0163712	0.983845	0.058636	0.836631	1.633369	0.9080142	0.8993025
3	2004	The Bahamas	103	1653	1969.73	322804	5.12075	0.0137772	-4.28474	0.011529	0.0164638	0.982346	0.060386	0.8392	1.652288	0.9005287	0.8885071
3	2005	The Bahamas	103	1824	2019.5	329650	5.53314	0.0141422	-4.258593	0.0119917	0.0166783	0.980773	0.062221	0.903195	2.233244	0.9099163	0.9018036
3	2006	The Bahamas	103	1728	2038.05	336812	5.13046	0.0136048	-4.297329	0.0115066	0.0160857	0.979128	0.063433	0.847868	1.717978	0.8944848	0.879804
3	2007	The Bahamas	103	1785.89	2062.08	343891	5.19319	0.0131325	-4.332663	0.0111397	0.0154819	0.977413	0.064733	0.866062	1.866582	0.8971574	0.8840018
3	2008	The Bahamas	103	1861	2127.15	351004	5.30193	0.0129642	-4.345565	0.0108641	0.0154702	0.975627	0.06613	0.87488	1.944814	0.8992343	0.8871832
3	2009	The Bahamas	103	2021	2197.62	358029	5.6448	0.0126335	-4.3714	0.0104018	0.015344	0.973772	0.067553	0.919631	2.437346	0.9111913	0.9044442
3	2010	The Bahamas	103	2019	2287.48	364706	5.53597	0.0123012	-4.398059	0.0100596	0.0150423	0.971847	0.069124	0.882629	2.017567	0.9060838	0.8974751
3	2011	The Bahamas	103	2116	2386.06	369745	5.72287	0.0115397	-4.461966	0.0092175	0.0144468	0.969853	0.071305	0.886816	2.058622	0.9143252	0.9093351
3	2012	The Bahamas	103	1983.27	2490.7	375294	5.28458	0.011595	-4.457181	0.0090509	0.0148542	0.967789	0.07363	0.796269	1.363137	0.8922839	0.8780065
3	2013	The Bahamas	103	2064	2595.16	381069	5.41634	0.0113339	-4.479957	0.0087127	0.0147436	0.965655	0.076314	0.795327	1.357338	0.8946612	0.8816111
3	1985	Bosnia and Herzegovina	14	28966	30257.4	4360865	6.64226	0.0248467	-3.695029	0.024346	0.0253577	0.996871	0.056013	0.957319	3.110395	0.9552516	0.9494016
3	1986	Bosnia and Herzegovina	14	29127	30532.1	4409988	6.60478	0.0222729	-3.804385	0.0218524	0.0227014	0.997689	0.056343	0.953981	3.03159	0.958809	0.9546175
3	1987	Bosnia and Herzegovina	14	29382	31028.6	4473154	6.56852	0.0208612	-3.869863	0.0205182	0.02121	0.998422	0.057148	0.946934	2.881683	0.9600289	0.9562823
3	1988	Bosnia and Herzegovina	14	29560	31483.2	4530921	6.52406	0.0195837	-3.933059	0.0192594	0.0199134	0.99907	0.05837	0.938913	2.732428	0.9607684	0.9572367
3	1989	Bosnia and Herzegovina	14	30383	31861.2	4558740	6.66478	0.018185	-4.007156	0.0178621	0.0185138	0.999633	0.060362	0.953606	3.023092	0.9642132	0.96197
3	1990	Bosnia and Herzegovina	14	29093	32317.2	4542318	6.40488	0.0166199	-4.097153	0.016307	0.0169389	1	0.063205	0.900233	2.199821	0.9620388	0.958837
3	1991	Bosnia and Herzegovina	14	30680	32582.2	4470518	6.86274	0.0158192	-4.146533	0.0154705	0.0161757	1	0.066723	0.941619	2.78061	0.9678707	0.966738
3	1998	Bosnia and Herzegovina	14	28679	30315.3	3800708	7.5457	0.0130656	-4.337769	0.0127114	0.0134297	1	0.100133	0.946024	2.863729	0.9642001	0.9596395
3	1999	Bosnia and Herzegovina	14	28637	29972.2	3792337	7.55128	0.0120334	-4.420071	0.0117334	0.012341	1	0.105564	0.955451	3.06559	0.9642309	0.9594718
3	2004	Bosnia and Herzegovina	14	31825	32474.9	3819387	8.33249	0.00899651	-4.710918	0.0087283	0.0092729	0.999107	0.129638	0.979989	3.891247	0.9699014	0.9667225
3	2006	Bosnia and Herzegovina	14	33221	33767.4	3853622	8.62072	0.00832907	-4.788004	0.0080704	0.008596	0.997192	0.133047	0.98382	4.107638	0.9725959	0.9705423
3	2008	Bosnia and Herzegovina	14	34026	34560.4	3847750	8.84309	0.00749398	-4.893655	0.0072512	0.0077449	0.994765	0.132611	0.984537	4.153694	0.9764717	0.9760576
3	2010	Bosnia and Herzegovina	14	35118	35324.4	3833646	9.16047	0.00679127	-4.992118	0.006591	0.0069976	0.991863	0.135069	0.994158	5.136869	0.9793874	0.9799553
3	2011	Bosnia and Herzegovina	14	35028	36002.5	3819493	9.17085	0.00636451	-5.057018	0.0061634	0.0065721	0.990238	0.137471	0.972932	3.581957	0.979811	0.9805413
3	2014	Bosnia and Herzegovina	14	35980	38026.6	3815871	9.42904	0.00547415	-5.207718	0.0052023	0.0057601	0.984669	0.149578	0.946181	2.866805	0.980098	0.9808884
3	1970	Belarus	10	68974	72798.3	9031628	7.63694	0.0361259	-3.320745	0.0325616	0.0400804	0.720267	0.091382	0.947467	2.892359	0.959211	0.9533777
3	1971	Belarus	10	68511	73581.7	9102952	7.52624	0.0346708	-3.361858	0.0312782	0.0384314	0.723715	0.093685	0.931088	2.603527	0.9577482	0.9505815
3	1972	Belarus	10	71866	75438.8	9170687	7.83649	0.033429	-3.39833	0.0302126	0.0369879	0.727022	0.095836	0.95264	3.001456	0.962123	0.9565727
3	1973	Belarus	10	73927	76653.7	9232335	8.0074	0.0321815	-3.436363	0.0292155	0.0354487	0.730186	0.0978	0.964428	3.29998	0.964442	0.9595184
3	1974	Belarus	10	73181	77570.1	9288556	7.87862	0.0310706	-3.471494	0.0281781	0.0342599	0.733207	0.099841	0.943418	2.813816	0.9628401	0.9566459
3	1975	Belarus	10	79701	81137.9	9342340	8.53116	0.0301393	-3.501925	0.0273169	0.0332534	0.736087	0.102364	0.982291	4.015793	0.9697768	0.9664187
3	1976	Belarus	10	82400	83967.6	9398539	8.76732	0.0292176	-3.532984	0.0264625	0.0322596	0.738827	0.104479	0.981331	3.962025	0.9718156	0.9689774
3	1977	Belarus	10	84565	86198.6	9457141	8.94192	0.0283754	-3.562233	0.0258267	0.0311756	0.741432	0.106409	0.981049	3.946756	0.9731682	0.9705783
3	1978	Belarus	10	86612	88667.3	9511896	9.10565	0.027591	-3.590266	0.0251703	0.0302445	0.743904	0.10795	0.97682	3.741031	0.9744394	0.9720966
3	1979	Belarus	10	90837	91940.4	9563793	9.49801	0.0268981	-3.615698	0.0245656	0.0294522	0.74625	0.108493	0.987999	4.410688	0.9774673	0.9761026
3	1981	Belarus	10	93134	95573.8	9696923	9.60449	0.0261227	-3.64495	0.0238948	0.0285583	0.750593	0.106183	0.974472	3.642107	0.978985	0.9779124
3	1982	Belarus	10	93839	97307.4	9765618	9.60912	0.0255274	-3.668001	0.0233529	0.0279044	0.752609	0.103661	0.964357	3.297895	0.9799729	0.9791938
3	1983	Belarus	10	97849	100254	9831422	9.95268	0.024609	-3.704643	0.0225073	0.026907	0.754539	0.102009	0.976007	3.705715	0.982721	0.9827626
3	1986	Belarus	10	97272	99127.6	10006728	9.72066	0.0230361	-3.770694	0.0210005	0.025269	0.759981	0.099193	0.981281	3.959296	0.9828169	0.9826525
3	1989	Belarus	10	103476	105443	10140729	10.204	0.0211753	-3.854921	0.0193335	0.0231925	0.762853	0.104305	0.981349	3.963031	0.9846435	0.9847257
3	1992	Belarus	10	116657	118950	10188829	11.4495	0.019552	-3.934676	0.0178222	0.0214497	0.763094	0.1131	0.98072	3.929205	0.9877657	0.9883968
3	1995	Belarus	10	133757	134276	10180538	13.1385	0.0187212	-3.978101	0.0170909	0.0205069	0.761177	0.123854	0.996135	5.552029	0.9897846	0.9905875
3	1996	Belarus	10	133422	134807	10151255	13.1434	0.0184068	-3.995035	0.0168607	0.0200946	0.760079	0.127035	0.989727	4.567935	0.989327	0.9900038
3	1998	Belarus	10	137280	138249	10080923	13.6178	0.0174277	-4.049693	0.0158902	0.0191141	0.757213	0.131962	0.992991	4.953522	0.9896236	0.9903221
3	2000	Belarus	10	134850	137978	9993108	13.4943	0.0160657	-4.13107	0.0146266	0.0176463	0.753469	0.134139	0.977328	3.7637	0.9896038	0.9903816
3	2001	Belarus	10	140282	141016	9940477	14.1122	0.0152534	-4.182951	0.0138633	0.0167829	0.751275	0.136782	0.994795	5.252922	0.9904906	0.9914187
3	2004	Belarus	10	140064	141082	9738976	14.3818	0.0125309	-4.379554	0.0113613	0.0138209	0.74343	0.145139	0.992781	4.923858	0.9911187	0.9922468
3	2007	Belarus	10	132910	134701	9579720	13.8741	0.00995544	-4.609636	0.0089906	0.0110238	0.733753	0.147424	0.986704	4.306929	0.9918116	0.9932718
3	2008	Belarus	10	133726	134437	9545312	14.0096	0.00922558	-4.685775	0.0083026	0.0102512	0.730135	0.145171	0.994706	5.235948	0.9926588	0.9942517
3	2009	Belarus	10	134944	135533	9519590	14.1754	0.00858274	-4.758001	0.0076395	0.0096425	0.726326	0.142317	0.995654	5.434058	0.9934645	0.9951382
3	2011	Belarus	10	134922	135466	9480319	14.2318	0.00742267	-4.903217	0.0065235	0.0084457	0.71815	0.13761	0.995983	5.513151	0.9945452	0.996289
3	2012	Belarus	10	126531	127563	9468828	13.3629	0.00688896	-4.977835	0.0060248	0.0078771	0.713791	0.137645	0.99191	4.809016	0.9941358	0.9960105
3	2008	Belize	12	1299	1520.35	310485	4.18378	0.0186009	-3.984547	0.0158597	0.0218158	0.834223	0.035243	0.85441	1.769613	0.905516	0.9061262
3	2009	Belize	12	1453	1575.58	318758	4.55832	0.0180477	-4.014739	0.0153659	0.0211975	0.854187	0.036116	0.922199	2.472607	0.9233618	0.9247026
3	2010	Belize	12	1554	1622.74	326921	4.75344	0.0175243	-4.044169	0.014911	0.0205955	0.875226	0.037262	0.957638	3.118211	0.9325772	0.9325151
3	2011	Belize	12	1555	1657.38	335424	4.63593	0.0172303	-4.061087	0.0145738	0.020371	0.897396	0.036931	0.938228	2.720542	0.9325551	0.9282691
3	2012	Belize	12	1533	1697.37	343472	4.46324	0.0166959	-4.092595	0.0140513	0.0198381	0.920754	0.036845	0.903164	2.232887	0.9318116	0.9224988
3	2013	Belize	12	1611	1726.92	351130	4.58804	0.0161174	-4.127858	0.0134022	0.0193826	0.945363	0.036631	0.932874	2.631692	0.9401129	0.9300492
3	2014	Belize	12	1587	1757.18	358789	4.42321	0.0154393	-4.170839	0.0126254	0.0188804	0.971288	0.036643	0.903149	2.232716	0.9406065	0.9257967
3	2000	Bolivia	13	21607	60580.1	8409978	2.56921	0.0725958	-2.622848	0.0696539	0.075662	0.402793	0.050493	0.356668	-0.5898538	0.3462773	0.3486032
3	2001	Bolivia	13	20296	59657.9	8563858	2.36996	0.0692902	-2.669452	0.066384	0.0723236	0.402793	0.050909	0.340207	-0.6623732	0.328218	0.3247227
3	2002	Bolivia	13	24265	59486.2	8721108	2.78233	0.0662626	-2.71413	0.0633192	0.0693427	0.402793	0.051334	0.40791	-0.3726125	0.3858985	0.4009774
3	2003	Bolivia	13	22471	59356.4	8882520	2.5298	0.0635075	-2.756597	0.0605364	0.0666244	0.402793	0.05201	0.378577	-0.4955909	0.3586465	0.3644595
3	1974	Brazil	15	787566	869325	106140684	7.42002	0.10152	-2.287504	0.0950318	0.1084501	0.817051	0.035634	0.905952	2.265177	0.951849	0.9444889
3	1975	Brazil	15	797513	870608	108775852	7.33171	0.0984261	-2.318449	0.0924545	0.1047835	0.79771	0.03608	0.916042	2.38974	0.948783	0.9428812
3	1981	Brazil	15	749355	863656	125352334	5.97799	0.0754981	-2.583647	0.0711756	0.0800832	0.708575	0.037402	0.867655	1.880382	0.9130859	0.9104213
3	1982	Brazil	15	740966	870031	128209450	5.77934	0.072643	-2.622198	0.0687735	0.0767303	0.697652	0.037507	0.851655	1.74764	0.9060826	0.9036505
3	1983	Brazil	15	770736	876677	131097617	5.8791	0.0703118	-2.654815	0.0666302	0.0741969	0.687724	0.037659	0.879157	1.984468	0.9092572	0.9101963
3	1985	Brazil	15	787341	890329	136753825	5.75736	0.0655128	-2.72551	0.0619925	0.069233	0.670705	0.038222	0.884326	2.034054	0.9047147	0.9083092
3	1987	Brazil	15	798818	883349	142242458	5.61589	0.0597701	-2.81725	0.0567025	0.0630037	0.657259	0.038704	0.904307	2.246019	0.9020467	0.9081885
3	1990	Brazil	15	816434	894122	150719228	5.41692	0.0521781	-2.953092	0.0495766	0.0549161	0.643365	0.040332	0.913113	2.352251	0.8982718	0.9067876
3	1991	Brazil	15	802292	895150	153487313	5.22709	0.0499133	-2.997468	0.0471892	0.0527947	0.640338	0.041052	0.896265	2.1564	0.8917147	0.8994724
3	1992	Brazil	15	825240	905517	156100034	5.28661	0.047906	-3.038514	0.0450703	0.0509202	0.638095	0.04188	0.911347	2.330197	0.8953981	0.9044261
3	1997	Brazil	15	902266	951551	168360222	5.35914	0.0368062	-3.302088	0.0342866	0.0395111	0.638512	0.046945	0.948206	2.907292	0.9102638	0.9216049
3	2005	Brazil	15	1.00E+06	1.00E+06	186334941	5.36668	0.0256173	-3.664486	0.0231878	0.0283014	0.677747	0.059178	0.960209	3.183498	0.9242448	0.9293614
3	2006	Brazil	15	1.00E+06	1.10E+06	184167150	5.42985	0.0245695	-3.706249	0.0222948	0.0270763	0.6863	0.060511	0.970017	3.476694	0.9281844	0.9325072
3	2007	Brazil	15	1.00E+06	1.10E+06	183627075	5.44582	0.0235985	-3.746574	0.0213813	0.0260455	0.695746	0.061784	0.97099	3.510676	0.9306626	0.9337738
3	1978	Barbados	9	2050	2085.52	250899	8.17061	0.0287311	-3.549776	0.0235534	0.035047	0.965781	0.103003	0.982969	4.055566	0.9791338	0.9798658
3	1980	Barbados	9	2012	2047.02	253134	7.94836	0.0254252	-3.672015	0.020789	0.0310953	0.964873	0.104439	0.98289	4.050842	0.9791609	0.9799651
3	1981	Barbados	9	1878	2035.01	255134	7.36084	0.0240421	-3.727947	0.0195746	0.0295293	0.964536	0.104446	0.922846	2.481654	0.9753734	0.9751394
3	1982	Barbados	9	1723	2039.27	256244	6.72407	0.0229404	-3.774854	0.0186352	0.0282403	0.964384	0.104489	0.844911	1.695235	0.969709	0.9674579
3	1983	Barbados	9	2000	2054.99	256641	7.79298	0.0224306	-3.797328	0.0181946	0.0276529	0.964405	0.104049	0.973242	3.59381	0.9798861	0.9809167
3	1984	Barbados	9	2027	2073.63	256998	7.88722	0.0217926	-3.826186	0.0175947	0.026992	0.964489	0.1036	0.977515	3.772164	0.9809428	0.9822108
3	1986	Barbados	9	2090	2131.36	257505	8.11634	0.0208039	-3.872617	0.0166386	0.0260119	0.964858	0.102668	0.980595	3.922628	0.982923	0.9845585
3	1988	Barbados	9	2174	2183.09	258691	8.40384	0.0197218	-3.926032	0.0157053	0.0247654	0.965509	0.101777	0.995838	5.477542	0.9850849	0.9870311
3	1996	Barbados	9	2374	2382.59	263403	9.0128	0.0177242	-4.032826	0.0140823	0.0223079	0.971335	0.108836	0.996396	5.622052	0.986415	0.9880465
3	2001	Barbados	9	1711	2304.82	267925	6.38612	0.0174327	-4.049407	0.0140029	0.0217026	0.977341	0.116809	0.742357	1.058253	0.9593973	0.9483929
3	2002	Barbados	9	2240	2297.54	268852	8.33171	0.0175077	-4.045115	0.0141381	0.0216803	0.978828	0.117296	0.974954	3.661686	0.9795481	0.9786535
3	2004	Barbados	9	2306	2311.76	270605	8.52164	0.0172135	-4.06206	0.0143232	0.020687	0.982061	0.118163	0.997507	5.991667	0.9804016	0.9795159
3	2006	Barbados	9	2326	2331.01	272787	8.5268	0.0166821	-4.093422	0.0139794	0.0199072	0.985643	0.119172	0.997853	6.141303	0.9803207	0.9791068
3	2010	Barbados	9	2265	2362.29	277677	8.15695	0.0155029	-4.166726	0.0128375	0.0187218	0.993861	0.125539	0.958815	3.147625	0.9764286	0.9725837
3	2012	Barbados	9	2326	2418.27	279760	8.31428	0.0150424	-4.196882	0.0121791	0.0185789	0.998501	0.131095	0.961846	3.227214	0.9761091	0.9714202
3	2014	Brunei	16	1470	1540.08	417358	3.52216	0.00917059	-4.691753	0.0086777	0.0096915	1	0.041666	0.954496	3.043382	0.9608495	0.9495983
3	1970	Canada	18	155957	156770	21326870	7.3127	0.0228566	-3.778516	0.0226579	0.023057	0.999837	0.080257	0.994815	5.256728	0.9950669	0.9953667
3	1971	Canada	18	157269	159102	21799681	7.21428	0.0216778	-3.831464	0.0214685	0.0218893	0.999826	0.080784	0.98848	4.452055	0.9950516	0.9953481
3	1975	Canada	18	167173	167180	23050492	7.25247	0.0172886	-4.057709	0.0171228	0.017456	0.999785	0.085047	0.999958	10.08727	0.9956854	0.996102
3	1976	Canada	18	167006	167782	23368170	7.14673	0.0162154	-4.121796	0.0160424	0.0163902	0.999776	0.086569	0.995377	5.372118	0.9956528	0.9960605
3	1977	Canada	18	167495	168237	23659123	7.07951	0.0151989	-4.186533	0.0150362	0.0153633	0.999768	0.088285	0.995592	5.41993	0.9956743	0.996082
3	1978	Canada	18	168176	168669	23921869	7.03022	0.0144022	-4.240372	0.0142441	0.0145622	0.99976	0.090154	0.997079	5.83293	0.9956636	0.9960618
3	1979	Canada	18	168091	169307	24191255	6.94842	0.0133729	-4.314526	0.0132252	0.0135223	0.999753	0.092153	0.992818	4.928977	0.9956875	0.9960867
3	1981	Canada	18	170380	171220	24798777	6.8705	0.0116909	-4.448944	0.0115548	0.0118287	0.99974	0.095689	0.995088	5.311244	0.9958363	0.9962548
3	1983	Canada	18	174418	174791	25343902	6.88205	0.0104115	-4.564847	0.0102883	0.0105361	0.999729	0.098521	0.997867	6.147889	0.9960759	0.9965269
3	1984	Canada	18	175656	176997	25590946	6.86399	0.00999101	-4.60607	0.0098687	0.0101149	0.999724	0.100227	0.992424	4.875222	0.9960669	0.9965081
3	1987	Canada	18	184902	185555	26432734	6.99519	0.00912541	-4.696693	0.0090151	0.0092371	0.999714	0.106933	0.99648	5.645884	0.9960943	0.9964997
3	1990	Canada	18	191943	192991	27619248	6.94961	0.008295	-4.792103	0.0081885	0.0084028	0.999712	0.112411	0.994571	5.210507	0.9959366	0.9962788
3	1991	Canada	18	195545	196026	27976285	6.98967	0.00779243	-4.854603	0.0076961	0.0078899	0.999713	0.114079	0.997546	6.007489	0.9961135	0.9964851
3	1992	Canada	18	196513	198994	28305594	6.94255	0.00752134	-4.890011	0.007429	0.0076148	0.999715	0.115574	0.987534	4.372195	0.9960467	0.9963971
3	1994	Canada	18	207052	207355	28933597	7.15611	0.00753802	-4.887795	0.0074498	0.0076273	0.99972	0.118165	0.998539	6.527275	0.996084	0.9964105
3	1995	Canada	18	210703	210760	29236450	7.20686	0.00726509	-4.924674	0.0071677	0.0073638	0.999724	0.119434	0.999731	8.218996	0.9961823	0.9965205
3	2000	Canada	18	218034	218340	30609812	7.12301	0.0061758	-5.087117	0.00609	0.0062628	0.999753	0.125199	0.998599	6.569375	0.9961128	0.996399
3	2001	Canada	18	219499	220202	30936790	7.09508	0.00620882	-5.081784	0.006117	0.006302	0.999761	0.126057	0.996808	5.743964	0.9959306	0.9961619
3	2004	Canada	18	226540	227818	31880236	7.10597	0.00609756	-5.099867	0.0060124	0.006184	0.999789	0.129179	0.994388	5.177239	0.9956321	0.9957449
3	2005	Canada	18	230090	230473	32192531	7.14731	0.00608604	-5.101758	0.0059961	0.0061773	0.999799	0.130566	0.998339	6.398492	0.9955505	0.9956219
3	2006	Canada	18	228040	232515	32516708	7.01301	0.00594383	-5.125401	0.0058435	0.0060459	0.999811	0.132312	0.980754	3.931	0.995243	0.9952056
3	2007	Canada	18	235176	236206	32853656	7.15829	0.00588245	-5.135782	0.0057949	0.0059713	0.999823	0.134271	0.995638	5.430346	0.995351	0.9953256
3	2008	Canada	18	238565	238691	33214249	7.18261	0.00580651	-5.148775	0.0057146	0.0058999	0.999836	0.136415	0.999471	7.544461	0.9952417	0.9951586
3	2009	Canada	18	238373	240323	33591783	7.09617	0.00573642	-5.160919	0.0056549	0.0058191	0.99985	0.13874	0.991885	4.805953	0.994902	0.9946753
3	2010	Canada	18	240028	242909	33959146	7.06814	0.00571772	-5.164186	0.0056357	0.0058009	0.999864	0.141368	0.988138	4.422459	0.9945829	0.9942012
3	2011	Canada	18	242016	246402	34320527	7.05164	0.00556076	-5.19202	0.0054772	0.0056456	0.999879	0.144671	0.982199	4.010547	0.9943708	0.993869
3	2012	Canada	18	246562	249880	34712864	7.1029	0.00550293	-5.202474	0.0054212	0.0055859	0.999895	0.147256	0.986721	4.308239	0.9942474	0.9936578
3	2013	Canada	18	250407	253934	35104736	7.13314	0.00550156	-5.202723	0.0054207	0.0055836	0.999911	0.149786	0.986112	4.262753	0.9940107	0.9932743
3	2014	Canada	18	254855	259979	35502839	7.17844	0.00545672	-5.210907	0.0053727	0.005542	0.999929	0.152233	0.980292	3.906811	0.993861	0.9930157
3	2015	Canada	18	266164	267598	35910506	7.41187	0.00542613	-5.216529	0.0053439	0.0055097	0.999946	0.154585	0.994643	5.223952	0.9941275	0.9933716
3	2016	Canada	18	269012	272736	36324797	7.40574	0.00536604	-5.227665	0.0052674	0.0054665	0.999965	0.156855	0.986346	4.279966	0.9938967	0.9929944
3	1970	Switzerland	98	57090	57857.2	6187189	9.22713	0.018413	-3.994699	0.0181455	0.0186845	0.999869	0.113435	0.986739	4.309599	0.9940281	0.994395
3	1972	Switzerland	98	56489	57138.2	6261091	9.02223	0.0169664	-4.076519	0.0167127	0.017224	0.999843	0.117888	0.988638	4.466089	0.993599	0.9938278
3	1974	Switzerland	98	56403	56450.3	6342518	8.89284	0.0151469	-4.189962	0.0149113	0.0153861	0.999813	0.12262	0.999162	7.083249	0.9934992	0.9936732
3	1975	Switzerland	98	55924	56490.3	6342279	8.81765	0.0137259	-4.28847	0.0134995	0.0139562	0.999795	0.125603	0.989975	4.592571	0.9936686	0.9938834
3	1977	Switzerland	98	55658	56718.2	6292886	8.84459	0.011774	-4.441862	0.0115475	0.012005	0.999756	0.132061	0.981308	3.960783	0.9940053	0.9942759
3	1978	Switzerland	98	57718	57731.9	6291359	9.17417	0.0110639	-4.504071	0.0108538	0.011278	0.999735	0.134738	0.999758	8.328078	0.9946764	0.9950815
3	1979	Switzerland	98	57454	58436.8	6301999	9.11679	0.0106081	-4.546133	0.0104069	0.0108133	0.999712	0.136949	0.983182	4.068324	0.9945735	0.9949422
3	1980	Switzerland	98	59097	59150.2	6324187	9.3446	0.0104353	-4.562558	0.010224	0.0106511	0.999687	0.138298	0.999101	7.013575	0.9948508	0.9952585
3	1982	Switzerland	98	59204	59948.8	6391022	9.26362	0.0096704	-4.638686	0.0094627	0.0098826	0.999633	0.138907	0.987576	4.37559	0.994935	0.9953562
3	1984	Switzerland	98	58602	59457.3	6440219	9.09938	0.00917027	-4.691789	0.0089745	0.0093703	0.999561	0.13954	0.985614	4.227014	0.9947516	0.9951264
3	1985	Switzerland	98	59455.8	59512.3	6469056	9.1908	0.00885059	-4.727272	0.0086699	0.0090351	0.999526	0.140632	0.999052	6.959754	0.9949337	0.9953367
3	1987	Switzerland	98	59511	60124.1	6545151	9.09238	0.00858745	-4.757453	0.0083988	0.0087804	0.999455	0.143506	0.989804	4.575467	0.9945575	0.994845
3	1988	Switzerland	98	60648	60950	6593758	9.19779	0.00864704	-4.750538	0.0084654	0.0088326	0.99942	0.144489	0.995045	5.30238	0.9945259	0.9947829
3	1989	Switzerland	98	60882	61828.3	6647719	9.15833	0.00866468	-4.7485	0.0084756	0.0088579	0.999384	0.145261	0.984695	4.16415	0.9942882	0.9944663
3	1991	Switzerland	98	62634	63111	6792355	9.22125	0.00807203	-4.81935	0.0079048	0.0082428	0.999312	0.145564	0.992442	4.87754	0.9946157	0.9948722
3	1992	Switzerland	98	62302	62887.1	6866422	9.07343	0.00767597	-4.86966	0.0075055	0.0078503	0.999275	0.145618	0.990696	4.667958	0.9945704	0.9948213
3	1993	Switzerland	98	62512	62817.4	6927021	9.02437	0.00710855	-4.946456	0.0069553	0.0072652	0.999238	0.145969	0.995138	5.321331	0.9948219	0.9951415
3	1994	Switzerland	98	61987	62964.5	6981595	8.87863	0.00663523	-5.015362	0.0064801	0.0067941	0.9992	0.146542	0.984476	4.149709	0.994846	0.9951776
3	1995	Switzerland	98	63379	64026.2	7028468	9.01747	0.00628205	-5.070059	0.0061234	0.0064448	0.999161	0.147341	0.989891	4.584168	0.9952251	0.9956332
3	1996	Switzerland	98	62627	63156.4	7061019	8.8694	0.00602222	-5.112299	0.0058748	0.0061734	0.999121	0.148344	0.991617	4.77317	0.9950718	0.9954454
3	1997	Switzerland	98	62854	62907.5	7080800	8.87668	0.0059123	-5.130721	0.005765	0.0060634	0.999081	0.149562	0.999149	7.067996	0.9950151	0.995363
3	1998	Switzerland	98	62561	62608.1	7105280	8.80486	0.00583115	-5.144541	0.0056876	0.0059784	0.99904	0.150829	0.999247	7.190711	0.9947976	0.9950818
3	2001	Switzerland	98	61149.3	62086.5	7226068	8.46232	0.00576771	-5.15548	0.0056178	0.0059216	0.998913	0.154366	0.984904	4.17813	0.9936357	0.9935328
3	2002	Switzerland	98	61748	62396.9	7282798	8.47861	0.0055121	-5.200809	0.0053708	0.0056571	0.998868	0.155042	0.9896	4.555495	0.9938171	0.9937688
3	2004	Switzerland	98	60168	61041	7381888	8.15076	0.00516122	-5.266583	0.0050206	0.0053057	0.998777	0.156794	0.985698	4.232941	0.9931829	0.9929032
3	2006	Switzerland	98	60272	61392.4	7473567	8.06469	0.00493621	-5.311158	0.0048023	0.0050739	0.998682	0.160105	0.98175	3.985159	0.9927543	0.992265
3	2007	Switzerland	98	61081	61770.8	7541143	8.0997	0.00474251	-5.351189	0.0046121	0.0048766	0.998634	0.162186	0.988832	4.483488	0.9928291	0.9923466
3	2008	Switzerland	98	61222	61975.8	7636275	8.01726	0.0046495	-5.370996	0.0045182	0.0047846	0.998584	0.16408	0.987838	4.397175	0.9924589	0.9917966
3	2009	Switzerland	98	62419	62648.2	7731113	8.07374	0.00463921	-5.373212	0.0045088	0.0047734	0.998534	0.166175	0.996341	5.606848	0.9922754	0.9914909
3	2010	Switzerland	98	62632	62954	7818328	8.01092	0.00446016	-5.41257	0.0043312	0.0045929	0.998483	0.168224	0.994885	5.27042	0.9920874	0.9911951
3	2011	Switzerland	98	62076	63101.3	7905414	7.85234	0.00437467	-5.431924	0.0042456	0.0045077	0.998431	0.17043	0.983751	4.103326	0.9914082	0.9901564
3	2012	Switzerland	98	64162	64185.3	7989550	8.03074	0.00430671	-5.44758	0.0041721	0.0044457	0.998378	0.172942	0.999637	7.920273	0.9916476	0.9904636
3	2014	Switzerland	98	63938	64486.5	8180336	7.81606	0.0043576	-5.435834	0.0041854	0.0045368	0.998269	0.177185	0.991495	4.758561	0.9899823	0.9877792
3	1970	Chile	20	83166	83765.2	9389543	8.8573	0.0966427	-2.336734	0.0963409	0.0969455	0.998594	0.055601	0.992847	4.933057	0.9863179	0.9860601
3	1971	Chile	20	83239	84914.7	9554358	8.71215	0.0915938	-2.390392	0.0912819	0.0919067	0.998578	0.056059	0.980266	3.905489	0.9861646	0.9858631
3	1973	Chile	20	82988	85302.3	9944292	8.34529	0.0827257	-2.492225	0.0823025	0.0831511	0.998552	0.056888	0.97287	3.579594	0.9853832	0.9848251
3	1974	Chile	20	78284	78430.6	10143450	7.71769	0.0763991	-2.571784	0.0761032	0.0766963	0.998542	0.05732	0.998131	6.280341	0.9829574	0.9815066
3	1975	Chile	20	74180	75816.7	10328944	7.18176	0.0710022	-2.645045	0.070736	0.0712693	0.998534	0.057803	0.978413	3.81382	0.980399	0.9778432
3	1977	Chile	20	73541	74345	10641136	6.91101	0.0585118	-2.838527	0.0582771	0.0587474	0.998522	0.058725	0.989186	4.516028	0.9815736	0.9796653
3	1978	Chile	20	72321	73693.2	10775459	6.71164	0.0518457	-2.959483	0.0516196	0.0520728	0.998519	0.059276	0.98138	3.964723	0.9821218	0.9805257
3	1981	Chile	20	69853	70711.6	11262508	6.20226	0.034879	-3.355871	0.0346881	0.0350709	0.99852	0.060738	0.987858	4.398898	0.9847397	0.9843739
3	1982	Chile	20	69902	71051.4	11457879	6.10078	0.0309863	-3.474211	0.0308123	0.0311613	0.998523	0.061054	0.983823	4.107841	0.9857213	0.9857304
3	1984	Chile	20	74562.9	75101.8	11853274	6.29049	0.0262852	-3.638748	0.026122	0.0264495	0.998527	0.062044	0.992825	4.929897	0.98844	0.9892114
3	1985	Chile	20	73534	74538.1	12045315	6.10478	0.0249889	-3.689324	0.0248376	0.0251411	0.998533	0.062634	0.98653	4.293694	0.9878931	0.9885344
3	1987	Chile	20	70542	71363.1	12417049	5.68106	0.0233697	-3.756316	0.0232348	0.0235053	0.998552	0.063503	0.988493	4.453254	0.9859104	0.985984
3	1989	Chile	20	75437	76447.5	12862957	5.86467	0.0214274	-3.843087	0.0213006	0.0215548	0.998583	0.064559	0.986782	4.312875	0.9875665	0.9880853
3	1991	Chile	20	74844	75782.1	13326021	5.61638	0.0189652	-3.96515	0.0188233	0.0191081	0.998623	0.066045	0.987621	4.379313	0.9872296	0.9876589
3	1992	Chile	20	74055.7	74467	13557877	5.46219	0.0175164	-4.04462	0.0173968	0.0176367	0.998646	0.066949	0.994476	5.193204	0.987111	0.9875167
3	1994	Chile	20	75191	77141.7	14010032	5.36694	0.0151336	-4.19084	0.0150254	0.0152426	0.9987	0.069352	0.974713	3.651861	0.9877611	0.9883333
3	1995	Chile	20	78516	79184.3	14222135	5.52069	0.0140899	-4.262295	0.0139915	0.014189	0.99873	0.070686	0.991559	4.766217	0.9890442	0.9899067
3	1996	Chile	20	79116.7	79791.7	14435115	5.48085	0.0132887	-4.320842	0.0131952	0.0133828	0.998763	0.071854	0.991541	4.764068	0.9891954	0.9900806
3	1997	Chile	20	78086.3	79346.9	14632356	5.33655	0.0126274	-4.37189	0.0125376	0.0127177	0.998797	0.073121	0.984113	4.126242	0.9887334	0.9895058
3	2000	Chile	20	78811	80682.1	15184813	5.19012	0.0110372	-4.506488	0.0109508	0.0111241	0.998914	0.077862	0.97681	3.740549	0.9883503	0.9889632
3	2002	Chile	20	81074	82826.4	15539068	5.21743	0.0101674	-4.588568	0.0100795	0.010256	0.999003	0.080454	0.978843	3.834382	0.9887267	0.9893861
3	2003	Chile	20	83671	84659.3	15722785	5.32164	0.0097997	-4.625403	0.009715	0.0098852	0.99905	0.082074	0.988326	4.438634	0.9892514	0.9900027
3	2004	Chile	20	86135	86449	15905331	5.41548	0.00958828	-4.647213	0.0095056	0.0096717	0.9991	0.083857	0.996368	5.614347	0.9895057	0.9902758
3	2005	Chile	20	86093	87232.6	16085956	5.35206	0.00942102	-4.664812	0.0093385	0.0095043	0.999151	0.085853	0.986936	4.324729	0.9889332	0.9895297
3	2006	Chile	20	85639	87521.6	16259880	5.26689	0.00928746	-4.67909	0.009206	0.0093696	0.999205	0.087671	0.97849	3.817484	0.9882004	0.9885634
3	2008	Chile	20	86614.2	89240.1	16627447	5.20911	0.00907344	-4.702404	0.0089871	0.0091606	0.999319	0.092035	0.970575	3.496041	0.9870367	0.986937
3	2009	Chile	20	91358.6	92436.5	16823301	5.43048	0.00904197	-4.705879	0.0089518	0.009133	0.999379	0.094471	0.988339	4.439745	0.9876869	0.9877204
3	2011	Chile	20	94984	97047.3	17219381	5.51611	0.00878774	-4.734398	0.0087009	0.0088754	0.999506	0.09917	0.97874	3.829423	0.9873163	0.987107
3	2012	Chile	20	98711	99132.6	17414292	5.66839	0.00870156	-4.744253	0.0086012	0.0088031	0.999573	0.101446	0.995747	5.455946	0.9876744	0.9875183
3	2013	Chile	20	99765	101068	17608033	5.66588	0.0085144	-4.765997	0.0084126	0.0086174	0.999642	0.103929	0.987107	4.338116	0.9873213	0.9869862
3	2014	Chile	20	101573	102541	17798872	5.70671	0.00838442	-4.78138	0.008256	0.0085148	0.999713	0.106693	0.990569	4.654277	0.9870597	0.9865597
3	2009	Congo	120	7554	38768.7	3944133	1.91525	0.0716002	-2.636658	0.0659305	0.0777574	0.564851	0.036135	0.194848	-1.418812	0.2897524	0.2212175
3	1970	Colombia	21	134894	147261	21250110	6.34792	0.0941244	-2.363138	0.0910472	0.0973056	0.924176	0.035086	0.916022	2.389481	0.9301968	0.9034688
3	1980	Colombia	21	114964	153722	27389597	4.19736	0.0538715	-2.921154	0.0517441	0.0560864	0.809802	0.038083	0.747868	1.087273	0.8550623	0.81783
3	1982	Colombia	21	137555	151674	28582263	4.8126	0.0479014	-3.038611	0.0459712	0.0499126	0.789515	0.038559	0.906912	2.276495	0.8922007	0.8814116
3	1983	Colombia	21	140027	154267	29280875	4.7822	0.0454303	-3.091575	0.0435348	0.0474084	0.780398	0.038809	0.907692	2.28578	0.892566	0.8846692
3	1984	Colombia	21	136966	154706	30003242	4.56504	0.0431022	-3.144181	0.0413694	0.0449076	0.771717	0.039098	0.885331	2.043909	0.8842041	0.8756523
3	1985	Colombia	21	153319	188414	30715894	4.99152	0.0439635	-3.124395	0.0420528	0.0459611	0.763441	0.039478	0.813731	1.474441	0.8974746	0.8957915
3	1986	Colombia	21	146073	163434	31420981	4.6489	0.0388806	-3.247261	0.0372918	0.0405371	0.755544	0.03978	0.893772	2.12986	0.8916301	0.8905717
3	1987	Colombia	21	151581	168122	32128641	4.71794	0.0371977	-3.291509	0.035634	0.03883	0.748004	0.040151	0.901611	2.21525	0.8956827	0.897884
3	1988	Colombia	21	153069	170907	32830728	4.66237	0.035915	-3.326602	0.0343311	0.0375719	0.740805	0.040639	0.895626	2.149539	0.8931203	0.8964195
3	1989	Colombia	21	154310	173835	33524954	4.60284	0.0347463	-3.359682	0.0332828	0.0362741	0.733931	0.041161	0.887678	2.067238	0.8901144	0.8943412
3	1990	Colombia	21	154331	174089	34211769	4.51105	0.0339235	-3.383646	0.0324908	0.0354195	0.727371	0.0417	0.886506	2.055533	0.8844834	0.8888628
3	1991	Colombia	21	162951	182560	34894792	4.66978	0.0335072	-3.395994	0.0321084	0.034967	0.721113	0.042061	0.892587	2.11744	0.8897775	0.8970261
3	1992	Colombia	21	167497	186650	35553164	4.71117	0.0329098	-3.413983	0.0315017	0.034381	0.715148	0.042446	0.897385	2.168506	0.8901352	0.8988782
3	1993	Colombia	21	168313	188104	36194087	4.65029	0.0320818	-3.439466	0.0306849	0.0335423	0.709468	0.042904	0.894787	2.1406	0.8865066	0.8958268
3	1994	Colombia	21	168181	189677	36827204	4.56676	0.0314884	-3.458135	0.0300548	0.0329904	0.704067	0.04345	0.88667	2.057166	0.8807839	0.8901445
3	1995	Colombia	21	169896	189580	37459073	4.53551	0.0306504	-3.485111	0.0292238	0.0321465	0.698937	0.044093	0.896171	2.155391	0.8784062	0.8885343
3	1996	Colombia	21	173506	191727	38050730	4.55986	0.0298789	-3.510602	0.0285025	0.0313219	0.694074	0.04462	0.904962	2.253622	0.8788911	0.8903431
3	1997	Colombia	21	169918	189749	38653394	4.39594	0.0289305	-3.542858	0.0275732	0.0303546	0.689471	0.045226	0.89549	2.148084	0.8702873	0.8811254
3	1970	Cape Verde	19	2883	3045.37	258951	11.1334	0.182331	-1.701929	0.1797555	0.1849443	0.974267	0.041958	0.946682	2.876696	0.9729542	0.9728388
3	1972	Cape Verde	19	2779	2894.78	264367	10.5119	0.168166	-1.782806	0.1657225	0.1706447	0.973055	0.045424	0.960005	3.17819	0.9686239	0.9670816
3	1974	Cape Verde	19	2576	2614.35	264526	9.73819	0.143143	-1.943912	0.1409426	0.1453776	0.971913	0.049757	0.98533	4.207146	0.9643108	0.9612515
3	2011	Cape Verde	19	2521	2797.97	517381	4.87262	0.0217814	-3.826699	0.0208955	0.0227049	0.965999	0.051443	0.901011	2.208513	0.9465337	0.9369802
3	2012	Cape Verde	19	2763	2813.21	522928	5.28371	0.0212223	-3.852702	0.020416	0.0220605	0.96628	0.049185	0.982151	4.007799	0.9571112	0.9527702
3	1974	Costa Rica	22	9497	9854.11	2041733	4.65144	0.0524643	-2.947621	0.0505394	0.0544626	0.90852	0.036701	0.96376	3.280684	0.958299	0.9562668
3	1976	Costa Rica	22	9356	9694.21	2149530	4.35258	0.044696	-3.107872	0.0428837	0.0465848	0.903115	0.038202	0.965112	3.320111	0.9570081	0.9552323
3	1977	Costa Rica	22	8903	9603.35	2205372	4.03696	0.041019	-3.19372	0.039247	0.042871	0.900523	0.038846	0.927072	2.542564	0.9531199	0.9502696
3	1978	Costa Rica	22	8620	9570.68	2262396	3.81012	0.0376918	-3.278312	0.035986	0.0394785	0.897993	0.03959	0.900667	2.204663	0.9507357	0.9473487
3	1979	Costa Rica	22	9135	9557.97	2321981	3.93414	0.0347244	-3.360312	0.0330437	0.0364907	0.895516	0.040298	0.955747	3.072566	0.9560896	0.9550689
3	1980	Costa Rica	22	9273	9559.1	2384736	3.88848	0.032123	-3.438184	0.0304915	0.0338417	0.893083	0.040961	0.970071	3.478526	0.9574134	0.9571612
3	1981	Costa Rica	22	8990	9589.06	2443971	3.67844	0.0299614	-3.507846	0.0283665	0.031646	0.89068	0.04143	0.937526	2.7085	0.9550145	0.9542952
3	1982	Costa Rica	22	9168	9688.39	2509519	3.65329	0.0281519	-3.570141	0.0266338	0.0297566	0.888294	0.041839	0.946288	2.868901	0.9562144	0.9561941
3	1983	Costa Rica	22	9432	9895.55	2580638	3.65491	0.026631	-3.625681	0.0251362	0.0282147	0.886124	0.042358	0.953156	3.012952	0.9575877	0.9582375
3	1990	Costa Rica	22	11366	11773.5	3094195	3.67333	0.0199526	-3.914393	0.0186335	0.0213652	0.874801	0.047171	0.965386	3.328278	0.9621084	0.9648576
3	1991	Costa Rica	22	11795	12170	3169165	3.7218	0.0194701	-3.938874	0.0181132	0.0209287	0.873705	0.047949	0.969185	3.448452	0.9628742	0.965828
3	1992	Costa Rica	22	12255	12449.3	3245687	3.77578	0.0188339	-3.972096	0.0174741	0.0202996	0.872733	0.048819	0.98439	4.14412	0.9640228	0.9672493
3	1993	Costa Rica	22	12544	12810.4	3324138	3.77361	0.0182697	-4.002512	0.0169342	0.0197105	0.871884	0.049826	0.979207	3.852132	0.9640071	0.9672427
3	2000	Costa Rica	22	14836.1	15203.6	3907208	3.79711	0.0154084	-4.172841	0.0140125	0.0169434	0.869226	0.057456	0.975831	3.69821	0.9628823	0.965565
3	2002	Costa Rica	22	15002	15597.3	4049811	3.70437	0.0147648	-4.215508	0.0134312	0.0162308	0.869486	0.059985	0.961832	3.226844	0.9603525	0.9622037
3	2005	Costa Rica	22	15468	16263.3	4245438	3.64344	0.0139057	-4.275459	0.0126592	0.0152749	0.870697	0.065044	0.951102	2.967881	0.9570333	0.9574149
3	2007	Costa Rica	22	15934	16546.3	4366113	3.64947	0.0133426	-4.316797	0.012163	0.0146365	0.872048	0.06827	0.962997	3.259042	0.9558894	0.9554664
3	2008	Costa Rica	22	16473	16886.2	4421119	3.72598	0.01301	-4.342038	0.0119003	0.0142232	0.872886	0.070247	0.975529	3.685507	0.9568852	0.9565313
3	2009	Costa Rica	22	16630	17306.5	4474833	3.71634	0.0127554	-4.3618	0.0116255	0.0139951	0.873833	0.072486	0.960909	3.202	0.9556626	0.9546021
3	1971	Cuba	24	52298	53051.1	8970251	5.83016	0.0381803	-3.265435	0.038013	0.0383483	0.9959	0.059819	0.985805	4.240563	0.9714862	0.9671603
3	1972	Cuba	24	49447	52755.8	9136937	5.41177	0.0354833	-3.338693	0.0353243	0.035643	0.995809	0.061462	0.93728	2.704307	0.9672756	0.9606918
3	1973	Cuba	24	51026	52452.1	9259911	5.51042	0.0334198	-3.398605	0.0332619	0.0335786	0.995728	0.06337	0.972812	3.57741	0.9693141	0.9637983
3	1975	Cuba	24	50957	52714.4	9455743	5.389	0.0301175	-3.50265	0.029971	0.0302646	0.995596	0.067703	0.966662	3.367136	0.9683089	0.9620759
3	1976	Cuba	24	52907	53124.8	9504929	5.56627	0.0285631	-3.55564	0.0284207	0.0287061	0.995544	0.069741	0.9959	5.492552	0.9710068	0.9661576
3	1978	Cuba	24	54676.1	54779.7	9654272	5.66341	0.0258975	-3.653611	0.0257416	0.0260542	0.99547	0.074228	0.99811	6.26919	0.9725007	0.9682489
3	1979	Cuba	24	55170	55620.7	9740621	5.66391	0.0244222	-3.712261	0.0242806	0.0245647	0.995448	0.07637	0.991897	4.807413	0.9729872	0.9689178
3	1980	Cuba	24	55801	56816.2	9805631	5.69071	0.0238741	-3.734963	0.0236237	0.0241271	0.995435	0.078303	0.982132	4.006688	0.9727954	0.9685153
3	1982	Cuba	24	56224	59151	9933902	5.65981	0.0219409	-3.819403	0.0215987	0.0222886	0.995439	0.081121	0.950516	2.955355	0.9729713	0.9686601
3	1983	Cuba	24	58348	60730.7	9966947	5.85415	0.0209298	-3.866581	0.0205777	0.021288	0.995455	0.082505	0.960766	3.198184	0.9754841	0.9723607
3	1984	Cuba	24	59801	62595.8	10011334	5.97333	0.019849	-3.919603	0.01949	0.0202145	0.995481	0.083914	0.955352	3.063275	0.9771734	0.974785
3	1985	Cuba	24	64430	64784	10087631	6.38703	0.0189671	-3.965049	0.0186271	0.0193133	0.995518	0.085315	0.994536	5.204136	0.98099	0.9801096
3	1986	Cuba	24	63145	66422.8	10145242	6.2241	0.017745	-4.031654	0.0174152	0.018081	0.995565	0.085991	0.950653	2.958267	0.9806153	0.9796023
3	1987	Cuba	24	65079	68542.2	10234301	6.35891	0.0166948	-4.09266	0.0164273	0.0169666	0.995609	0.086706	0.949473	2.933397	0.9823685	0.9819794
3	1988	Cuba	24	67944	70458.6	10350942	6.56404	0.0157669	-4.149842	0.0154868	0.0160521	0.995655	0.087216	0.964311	3.29658	0.984378	0.9846175
3	1989	Cuba	24	67356	72103.5	10473008	6.43139	0.0147473	-4.216696	0.0145249	0.0149731	0.995719	0.087777	0.934156	2.652363	0.9843079	0.9845347
3	1990	Cuba	24	72144	73856.2	10580223	6.81876	0.0139799	-4.270138	0.0137758	0.014187	0.995799	0.08851	0.976817	3.740894	0.9869623	0.987857
3	1991	Cuba	24	71709	75281.6	10656551	6.7291	0.0132522	-4.323588	0.0131033	0.0134029	0.995894	0.089007	0.952544	2.999329	0.9869604	0.9878519
3	1992	Cuba	24	75457	76748.5	10724936	7.03566	0.0126487	-4.370198	0.0125323	0.0127663	0.996005	0.08975	0.983172	4.067765	0.9887006	0.9899169
3	1994	Cuba	24	78648	79000.4	10826929	7.26411	0.0118075	-4.439019	0.011695	0.0119211	0.996267	0.091481	0.995539	5.407887	0.9898265	0.991175
3	1995	Cuba	24	77937	78943.9	10867813	7.17136	0.011281	-4.484637	0.0111785	0.0113844	0.996419	0.092644	0.987245	4.349016	0.9896461	0.9909537
3	1997	Cuba	24	77043.3	78884.6	10981164	7.01595	0.0100947	-4.595746	0.0099956	0.0101948	0.996759	0.094613	0.976658	3.733879	0.9896711	0.9909642
3	1998	Cuba	24	77478	78493	11022432	7.02912	0.0095501	-4.651204	0.0094626	0.0096384	0.996947	0.095759	0.987069	4.335127	0.9900129	0.991342
3	2000	Cuba	24	76386	78133	11107540	6.87695	0.00866424	-4.748551	0.0085795	0.0087498	0.997358	0.098993	0.977641	3.777891	0.9897137	0.9909572
3	2002	Cuba	24	73692.6	78066.7	11175807	6.59394	0.00794986	-4.834601	0.0078714	0.0080291	0.997815	0.102554	0.943969	2.824198	0.9886427	0.9896425
3	2003	Cuba	24	78380	78896.7	11213851	6.98957	0.00767392	-4.869928	0.0075959	0.0077527	0.998061	0.105012	0.993451	5.021918	0.9901626	0.991378
3	2006	Cuba	24	80765	81659.1	11253717	7.17674	0.00688048	-4.979066	0.0068015	0.0069604	0.998871	0.113284	0.989051	4.503513	0.9904371	0.9915653
3	2007	Cuba	24	81794.3	82433.9	11244254	7.27432	0.00662109	-5.017495	0.0065455	0.0066975	0.999165	0.116119	0.992241	4.8511	0.9906606	0.9917804
3	2011	Cuba	24	87005	87691.1	11335285	7.67559	0.00597033	-5.120953	0.0058893	0.0060525	1	0.12761	0.992175	4.842628	0.9909994	0.991988
3	2012	Cuba	24	89323	89340	11372945	7.85399	0.00584184	-5.142709	0.0057519	0.0059332	1	0.129966	0.99981	8.56788	0.9913381	0.992344
3	1978	Cyprus	25	5166	5415.74	630820	8.18934	0.0234533	-3.752745	0.0229523	0.0239652	0.977225	0.078747	0.953887	3.029449	0.9721563	0.9695682
3	1979	Cyprus	25	5130	5310.92	634255	8.08823	0.0216425	-3.833097	0.0211792	0.022116	0.981903	0.07937	0.965935	3.344831	0.9731805	0.9706829
3	1981	Cyprus	25	5256	5370.28	641572	8.19238	0.0194337	-3.940745	0.0190145	0.0198622	0.990141	0.081166	0.97872	3.828464	0.9760163	0.9740343
3	1982	Cyprus	25	5365	5467.89	645197	8.31529	0.0185048	-3.989726	0.0180926	0.0189264	0.993695	0.082584	0.981184	3.954037	0.9775503	0.9758976
3	1984	Cyprus	25	5269	5514.76	651693	8.0851	0.0163636	-4.112694	0.0159817	0.0167547	0.999663	0.085278	0.955435	3.065229	0.9775103	0.9754075
3	1986	Cyprus	25	5489.61	5533.64	657026	8.35524	0.0146219	-4.225237	0.0142694	0.0149831	1	0.088494	0.992044	4.825822	0.9803919	0.9793487
3	1989	Cyprus	25	5795.32	5967.94	665576	8.70722	0.0135573	-4.300828	0.0132321	0.0138905	1	0.095019	0.971075	3.5137	0.9814989	0.9806122
3	1990	Cyprus	25	5807.31	5977.46	668945	8.6813	0.0128523	-4.354231	0.0125436	0.0131686	1	0.097238	0.971535	3.53019	0.9815487	0.9806345
3	1991	Cyprus	25	6084.25	6121.42	672601	9.04585	0.0124328	-4.387417	0.012116	0.0127579	1	0.099382	0.993928	5.0979	0.9833986	0.9830548
3	1993	Cyprus	25	5741.37	6121.76	679845	8.44512	0.0114209	-4.472314	0.0111213	0.0117285	1	0.103986	0.937863	2.714256	0.9797841	0.9779796
3	1994	Cyprus	25	5903.22	6328.24	682721	8.64661	0.0108956	-4.519392	0.0106043	0.011195	1	0.106673	0.932838	2.631117	0.9810333	0.9796585
3	1995	Cyprus	25	5916.41	6322.86	685183	8.63479	0.0104649	-4.559729	0.0101885	0.0107488	1	0.109401	0.935717	2.678014	0.9807663	0.9792036
3	1996	Cyprus	25	5943.98	6203.41	686915	8.65315	0.0100135	-4.603823	0.0097382	0.0102966	1	0.11181	0.95818	3.131669	0.980848	0.9792509
3	1997	Cyprus	25	6201.74	6224.03	688117	9.01263	0.00956916	-4.64921	0.0092952	0.0098512	1	0.114077	0.996419	5.628396	0.982946	0.9820967
3	1999	Cyprus	25	6077.86	6216.73	691079	8.79474	0.00856614	-4.759938	0.008298	0.008843	0.997124	0.118504	0.977662	3.778868	0.9820989	0.9810052
3	2001	Cyprus	25	5786.93	6173.23	705038	8.20797	0.00760738	-4.878637	0.007347	0.007877	0.989046	0.122305	0.937424	2.706749	0.9788479	0.9768715
3	2002	Cyprus	25	6195.74	6209.74	717176	8.63908	0.00727108	-4.923851	0.0070206	0.0075305	0.984281	0.123336	0.997746	6.093	0.9818134	0.9812239
3	2006	Cyprus	25	6144.19	6164.67	760396	8.08025	0.00560358	-5.18435	0.0053926	0.0058228	0.960739	0.128088	0.996678	5.703967	0.9801775	0.9803406
3	2008	Cyprus	25	6226.91	6311.75	799385	7.78963	0.00489157	-5.320241	0.0046923	0.0050993	0.946464	0.129472	0.986558	4.295862	0.9794345	0.9802191
3	2009	Cyprus	25	6211.33	6374.25	821701	7.55911	0.00469898	-5.360411	0.0044959	0.0049112	0.938744	0.130371	0.97444	3.640838	0.9776217	0.9783625
3	2010	Cyprus	25	6108.23	6430.56	842087	7.25368	0.00435291	-5.43691	0.0041556	0.0045596	0.93065	0.131664	0.949875	2.941812	0.9757458	0.9765134
3	2011	Cyprus	25	6291.65	6464.77	864809	7.27519	0.00416872	-5.480146	0.0039665	0.0043812	0.922195	0.133235	0.973221	3.592998	0.9757093	0.9769726
3	2013	Cyprus	25	6319.23	6560.92	883403	7.15328	0.0033273	-5.705594	0.0031357	0.0035306	0.904244	0.134927	0.963162	3.263687	0.9781138	0.981016
3	2014	Cyprus	25	6640.52	6815.11	892153	7.44325	0.00334221	-5.701124	0.0031358	0.0035622	0.894766	0.135846	0.974382	3.638505	0.9792349	0.9826792
3	1971	Czech Republic	26	122375	123038	9807811	12.4773	0.0237063	-3.742013	0.0233082	0.0241112	0.999599	0.122782	0.994611	5.21793	0.9917202	0.9910207
3	1972	Czech Republic	26	119205	123351	9850188	12.1018	0.0224653	-3.795783	0.0221046	0.0228319	0.999574	0.124985	0.966391	3.358764	0.9911799	0.9902515
3	1973	Czech Republic	26	124437	125061	9907326	12.5601	0.0226259	-3.788661	0.0222726	0.0229847	0.99955	0.12704	0.995007	5.294612	0.9915035	0.9906324
3	1975	Czech Republic	26	124314	124908	10032038	12.3917	0.0218636	-3.822931	0.0215488	0.022183	0.999504	0.130565	0.995245	5.343712	0.9908165	0.989565
3	1978	Czech Republic	26	127136	127167	10184405	12.4834	0.0193466	-3.94524	0.0190332	0.0196651	0.99944	0.134618	0.999758	8.325121	0.9912225	0.990101
3	1979	Czech Republic	26	127949	129150	10224795	12.5136	0.0182203	-4.005218	0.0179318	0.0185135	0.999421	0.13529	0.990699	4.668294	0.991613	0.9906719
3	1981	Czech Republic	26	130407	131691	10268429	12.6998	0.017297	-4.05722	0.0170329	0.0175653	0.999384	0.130886	0.990248	4.620529	0.9925519	0.9920385
3	1982	Czech Republic	26	130765	132416	10281480	12.7185	0.0168843	-4.081371	0.0165954	0.0171782	0.999366	0.126435	0.987529	4.371764	0.993085	0.9928136
3	1987	Czech Republic	26	127139	128182	10301746	12.3415	0.0129239	-4.348679	0.0126576	0.0131958	0.999264	0.12087	0.991859	4.802722	0.9944164	0.9946465
3	1988	Czech Republic	26	125607	127245	10305708	12.1881	0.0121287	-4.412178	0.0118625	0.012401	0.99925	0.122682	0.98713	4.339911	0.9944004	0.9946256
3	1992	Czech Republic	26	120274	121247	10312087	11.6634	0.0108939	-4.519552	0.0106461	0.0111475	0.999214	0.127591	0.991972	4.816801	0.9936243	0.9935895
3	1993	Czech Republic	26	118132	119265	10313872	11.4537	0.0101684	-4.588469	0.0099207	0.0104224	0.999209	0.128829	0.990499	4.646858	0.9935894	0.9935511
3	1994	Czech Republic	26	117369	117642	10306647	11.3877	0.00986303	-4.618961	0.0096194	0.0101129	0.999206	0.130211	0.997677	6.062634	0.9934741	0.9933848
3	1996	Czech Republic	26	112778	113441	10271407	10.9798	0.00780596	-4.852868	0.0075956	0.0080222	0.999204	0.133492	0.994156	5.136459	0.9939849	0.9940915
3	1998	Czech Republic	26	109521	110114	10242979	10.6923	0.00650672	-5.03492	0.0062923	0.0067285	0.999208	0.136148	0.994611	5.218074	0.9943241	0.9945424
3	2001	Czech Republic	26	107751	108560	10225869	10.5371	0.00516519	-5.265814	0.0049943	0.0053419	0.999225	0.137971	0.992547	4.891679	0.9950583	0.9954664
3	2002	Czech Republic	26	108236	108934	10234502	10.5756	0.00519754	-5.259571	0.0050276	0.0053732	0.999233	0.138273	0.993597	5.044523	0.9949671	0.9953411
3	2004	Czech Republic	26	107171	107973	10259623	10.4459	0.00459842	-5.382041	0.0044366	0.0047662	0.999254	0.139206	0.992568	4.894543	0.9952325	0.9956667
3	2006	Czech Republic	26	104439	106534	10306006	10.1338	0.00411297	-5.49361	0.0039624	0.0042692	0.99928	0.142513	0.980332	3.908918	0.9950321	0.9954195
3	2007	Czech Republic	26	104633	106105	10341273	10.118	0.00394044	-5.536462	0.0037915	0.0040952	0.999295	0.144797	0.986126	4.263746	0.9950036	0.9953706
3	2008	Czech Republic	26	104939	106012	10380339	10.1094	0.00366465	-5.609022	0.0035288	0.0038057	0.999311	0.147814	0.989874	4.582501	0.9950981	0.9954731
3	2009	Czech Republic	26	107409	107465	10417641	10.3103	0.00358547	-5.630867	0.0034675	0.0037074	0.999329	0.151443	0.999483	7.567391	0.9951555	0.9955097
3	2010	Czech Republic	26	106836	107888	10451780	10.2218	0.00349218	-5.657228	0.0033692	0.0036197	0.999348	0.154844	0.990248	4.620436	0.9948606	0.9951228
3	2011	Czech Republic	26	106847	107929	10476737	10.1985	0.00335559	-5.697128	0.0032318	0.0034841	0.999368	0.159361	0.989978	4.592907	0.9946411	0.9948151
3	2012	Czech Republic	26	108189	108311	10491156	10.3124	0.0032102	-5.741423	0.0030844	0.0033412	0.99939	0.165349	0.998875	6.788972	0.9945334	0.99463
3	2014	Czech Republic	26	105660	107530	10515525	10.048	0.00300222	-5.808403	0.0028702	0.0031403	0.999437	0.176266	0.98261	4.034302	0.9934314	0.9930665
3	1971	Germany	37	965623	967406	78155822	12.3551	0.0263649	-3.635721	0.0262289	0.0265016	0.99998	0.139218	0.998157	6.294659	0.9927768	0.9923851
3	1972	Germany	37	965689	967684	78473021	12.306	0.0248791	-3.693729	0.0247315	0.0250275	0.999972	0.141353	0.997938	6.18212	0.992832	0.9924483
3	1973	Germany	37	962988	967980	78726302	12.2321	0.0238613	-3.735498	0.0237166	0.0240068	0.999965	0.143543	0.994843	5.26215	0.9927156	0.992268
3	1974	Germany	37	956573	968459	78792544	12.1404	0.0229348	-3.775101	0.0227755	0.0230951	0.999958	0.146027	0.987727	4.388003	0.9925209	0.9919732
3	1977	Germany	37	931155	947550	78159651	11.9135	0.0175764	-4.041196	0.0174412	0.0177127	0.999941	0.152877	0.982697	4.039443	0.993236	0.992961
3	1979	Germany	37	944474	946510	78141594	12.0867	0.0157422	-4.151413	0.01562	0.0158653	0.999933	0.156271	0.997849	6.139719	0.9937371	0.9936066
3	1984	Germany	37	917299	931523	77803798	11.7899	0.0116724	-4.450524	0.0115605	0.0117855	0.999921	0.144748	0.98473	4.166502	0.9955467	0.9960045
3	1985	Germany	37	929649	932391	77631836	11.9751	0.0110397	-4.50626	0.0109241	0.0111565	0.99992	0.145609	0.997059	5.826138	0.9958577	0.9963595
3	1986	Germany	37	925426	926785	77665730	11.9155	0.0107325	-4.534478	0.0106232	0.010843	0.99992	0.147333	0.998533	6.52336	0.9957633	0.99624
3	1987	Germany	37	901291	916929	77791386	11.586	0.010205	-4.584882	0.0101085	0.0103024	0.99992	0.148801	0.982946	4.054154	0.995528	0.9959671
3	1988	Germany	37	900627	912850	78083856	11.5341	0.00965558	-4.640219	0.0095562	0.009756	0.999921	0.149492	0.98661	4.299767	0.9956287	0.9960861
3	1989	Germany	37	903441	912097	78637357	11.4887	0.00913803	-4.695311	0.0090384	0.0092388	0.999922	0.149356	0.99051	4.647942	0.9957804	0.9962677
3	1992	Germany	37	885443	890978	80063205	11.0593	0.00767656	-4.869584	0.007589	0.0077651	0.999931	0.150608	0.993788	5.075051	0.9958746	0.9963898
3	1994	Germany	37	884661	885835	80746714	10.956	0.00700868	-4.960607	0.0069208	0.0070977	0.999939	0.153367	0.998675	6.625053	0.9958861	0.9963927
3	1997	Germany	37	860389	867282	81243119	10.5903	0.00608292	-5.10227	0.0059995	0.0061675	0.999957	0.157662	0.992052	4.82688	0.9956878	0.9961513
3	1998	Germany	37	852382	859410	81210175	10.496	0.00571909	-5.163946	0.0056426	0.0057966	0.999964	0.158896	0.991823	4.798192	0.9957278	0.9961974
3	1999	Germany	37	846330	852972	81204544	10.4222	0.00550967	-5.201252	0.005433	0.0055875	0.999971	0.161097	0.992213	4.847453	0.9956155	0.9960543
3	2000	Germany	37	838797	847717	81229978	10.3262	0.00538379	-5.224362	0.0053077	0.005461	0.99998	0.16477	0.989477	4.543651	0.9953062	0.9956609
3	2001	Germany	37	828541	843365	81282104	10.1934	0.0052808	-5.243678	0.0052046	0.0053581	0.999988	0.168982	0.982422	4.02339	0.9948632	0.9950848
3	2002	Germany	37	841686	842303	81351401	10.3463	0.00513636	-5.27141	0.0050672	0.0052064	0.999998	0.173354	0.999267	7.217607	0.9948351	0.995011
3	2004	Germany	37	818271	831199	81261520	10.0696	0.00499447	-5.299423	0.0049176	0.0050726	1	0.183857	0.984446	4.147784	0.9935365	0.9931967
3	2005	Germany	37	830227	836207	81175947	10.2275	0.00474922	-5.349776	0.0046724	0.0048273	1	0.190134	0.992848	4.933174	0.9935062	0.9930917
3	2006	Germany	37	821626	838245	81033000	10.1394	0.00455818	-5.390831	0.004486	0.0046316	1	0.196077	0.980173	3.900699	0.9929795	0.9922882
3	2007	Germany	37	827155	840369	80858978	10.2296	0.00466048	-5.368638	0.0045839	0.0047383	1	0.200328	0.984276	4.13671	0.9924274	0.9914
3	2008	Germany	37	844436	844555	80669093	10.4679	0.0043704	-5.432901	0.0043018	0.0044401	1	0.203259	0.999858	8.861796	0.9929908	0.9921948
3	2010	Germany	37	858768	859089	80332267	10.6902	0.0042169	-5.468654	0.0041456	0.0042894	1	0.206946	0.999626	7.891627	0.9930744	0.9922463
3	2011	Germany	37	852328	864911	80274259	10.6177	0.004284	-5.452868	0.0042225	0.0043464	1	0.206759	0.985451	4.215572	0.9927136	0.991693
3	2012	Germany	37	869567	875162	80363665	10.8204	0.00397222	-5.52843	0.0039037	0.004042	1	0.207319	0.993607	5.046145	0.9934748	0.9928089
3	2014	Germany	37	868347	882622	81010076	10.719	0.00389096	-5.549098	0.0038215	0.0039617	1	0.209767	0.983827	4.108095	0.9929938	0.9920577
3	1970	Denmark	27	48233	48715.8	4915400	9.81263	0.0171249	-4.067222	0.0168036	0.0174523	0.999339	0.123038	0.990089	4.604156	0.9909533	0.9904418
3	1971	Denmark	27	48857	49264.5	4951571	9.86697	0.0163494	-4.113565	0.0160219	0.0166836	0.999282	0.125048	0.991729	4.786668	0.9911472	0.9906841
3	1973	Denmark	27	50284	50384.9	5013610	10.0295	0.0139482	-4.272401	0.0136716	0.0142305	0.999164	0.129115	0.997997	6.211306	0.9922302	0.9921309
3	1975	Denmark	27	50639	51304.8	5053490	10.0206	0.0126175	-4.37267	0.0123524	0.0128884	0.999039	0.134067	0.987023	4.331482	0.9922715	0.9921412
3	1977	Denmark	27	50172	51912.8	5079634	9.87709	0.0111502	-4.4963	0.0109016	0.0114044	0.998908	0.138662	0.966468	3.361138	0.992256	0.9920954
3	1978	Denmark	27	52586	53053.2	5095543	10.32	0.0108214	-4.526229	0.0105524	0.0110972	0.99884	0.140922	0.991194	4.723478	0.9930435	0.9930904
3	1982	Denmark	27	55114	55869	5110530	10.7844	0.00969036	-4.636623	0.0094513	0.0099354	0.998546	0.147071	0.986487	4.290464	0.9936354	0.9937658
3	1984	Denmark	27	56838	57012.9	5106830	11.1298	0.00948616	-4.657922	0.0092511	0.0097272	0.998333	0.149576	0.996932	5.783803	0.9938808	0.9940286
3	1991	Denmark	27	59318	59571.1	5154232	11.5086	0.0085219	-4.765116	0.0083172	0.0087317	0.99769	0.155835	0.995751	5.456791	0.9938731	0.9938999
3	1994	Denmark	27	61097	61147.6	5203465	11.7416	0.00684646	-4.984023	0.0066686	0.007029	0.997443	0.153734	0.999173	7.097222	0.9953286	0.9957547
3	1998	Denmark	27	58079	58620.5	5295748	10.9671	0.00583359	-5.144122	0.0056632	0.0060091	0.997121	0.149379	0.990763	4.675207	0.9952676	0.9957326
3	1999	Denmark	27	58717	58834.6	5313804	11.0499	0.00561527	-5.182266	0.0054465	0.0057893	0.997041	0.148746	0.998002	6.213396	0.995516	0.9960253
3	2000	Denmark	27	57043	57760	5333265	10.6957	0.00560375	-5.184319	0.0054445	0.0057676	0.996961	0.148348	0.987586	4.376445	0.9950524	0.9954818
3	2004	Denmark	27	55637	56193.3	5400707	10.3018	0.00510871	-5.276808	0.0049602	0.0052616	0.996642	0.1498	0.9901	4.605244	0.9945799	0.9948928
3	2005	Denmark	27	54710	55515.7	5416027	10.1015	0.00487786	-5.323049	0.0047364	0.0050235	0.996561	0.150998	0.985486	4.218052	0.9943718	0.9946335
3	2011	Denmark	27	52202	52356.5	5563721	9.38257	0.00412309	-5.491152	0.0039881	0.0042627	0.996074	0.170946	0.997049	5.822728	0.9915857	0.9906574
3	2014	Denmark	27	50991	51551.5	5636763	9.04615	0.00424306	-5.462471	0.0040617	0.0044325	0.995827	0.184343	0.989127	4.510566	0.9878022	0.9844351
3	1970	Dominican Republic	28	24925	34045.2	4359880	5.7169	0.127062	-2.063076	0.1210992	0.1333194	0.614362	0.027819	0.732115	1.005381	0.8411319	0.8179609
3	1971	Dominican Republic	28	25234	34664.6	4514787	5.58919	0.123241	-2.093612	0.1174746	0.1292909	0.607526	0.027851	0.727948	0.984234	0.8336878	0.8100038
3	1973	Dominican Republic	28	26426	34963.3	4826085	5.47566	0.113871	-2.172685	0.1086666	0.1193257	0.592939	0.028078	0.755822	1.129907	0.8291884	0.8099243
3	1974	Dominican Republic	28	26294	34953.1	4977728	5.28233	0.109941	-2.207809	0.1046757	0.1154717	0.585189	0.028322	0.752265	1.110728	0.816797	0.7957035
3	1975	Dominican Republic	28	25541	35041	5125031	4.98358	0.107001	-2.234916	0.1019742	0.1122757	0.577132	0.02866	0.72889	0.988997	0.7939836	0.7668476
3	1976	Dominican Republic	28	25125	35054.9	5265905	4.77126	0.103815	-2.265146	0.0985957	0.1093102	0.568764	0.028962	0.716734	0.9283169	0.7762852	0.7457374
3	1977	Dominican Republic	28	24924	34919.1	5406074	4.61037	0.0994949	-2.307649	0.094612	0.1046298	0.560077	0.029313	0.713764	0.9137375	0.763918	0.7328098
3	1978	Dominican Republic	28	23127	34678	5547227	4.16911	0.0948287	-2.355683	0.0903253	0.0995567	0.551061	0.02977	0.666906	0.694226	0.7254369	0.6831878
3	1979	Dominican Republic	28	25757	36120	5688924	4.52757	0.0917153	-2.389066	0.0876136	0.096009	0.542096	0.030276	0.713095	0.9104647	0.7572737	0.7333081
3	1980	Dominican Republic	28	24959	34465.8	5829581	4.28144	0.0868489	-2.443586	0.0827734	0.091125	0.533142	0.03084	0.724168	0.9652326	0.7379067	0.7114335
3	1981	Dominican Republic	28	24743	34204	5966007	4.14733	0.0829452	-2.489575	0.0789582	0.0871335	0.524184	0.031378	0.723395	0.9613637	0.7263686	0.7006475
3	1986	Dominican Republic	28	21975	35021.3	6556590	3.35159	0.070922	-2.646174	0.0679786	0.0739929	0.479091	0.035649	0.627476	0.5214046	0.6233023	0.5867832
3	1987	Dominican Republic	28	24253	35876.5	6675291	3.63325	0.068726	-2.677627	0.0656818	0.0719114	0.469999	0.036621	0.676013	0.7355111	0.6530191	0.6328354
3	1988	Dominican Republic	28	23358	36364.8	6805984	3.43198	0.0660186	-2.717818	0.0628627	0.069333	0.460888	0.037752	0.642325	0.5854696	0.6273425	0.6040683
3	1989	Dominican Republic	28	23343	36732.7	6946660	3.36032	0.0630999	-2.763037	0.0602754	0.0660567	0.451762	0.03886	0.635483	0.5558125	0.618042	0.5975758
3	1990	Dominican Republic	28	24286	37539.1	7094739	3.4231	0.0603897	-2.806937	0.057671	0.0632365	0.442625	0.039958	0.646952	0.6056687	0.6247625	0.6125214
3	1991	Dominican Republic	28	23667	38131.5	7249320	3.26472	0.0575615	-2.854902	0.054743	0.0605251	0.433485	0.040958	0.620667	0.4923817	0.6057841	0.5933335
3	1992	Dominican Republic	28	21937	38686	7404295	2.96274	0.0544275	-2.910886	0.0517775	0.0572131	0.424347	0.041943	0.567052	0.2698339	0.5699412	0.5519915
3	1994	Dominican Republic	28	21490	40161.5	7713180	2.78614	0.0489627	-3.016696	0.0466193	0.051424	0.406105	0.044202	0.53509	0.1405893	0.549462	0.5374212
3	1995	Dominican Republic	28	23090	40751.9	7866585	2.9352	0.0467183	-3.06362	0.0444294	0.049125	0.397015	0.045402	0.566599	0.2679887	0.5686991	0.5689459
3	1996	Dominican Republic	28	23696	41685.6	8012037	2.95755	0.0446301	-3.109348	0.0424831	0.0468855	0.387955	0.046504	0.568446	0.2755129	0.5711902	0.5782921
3	1997	Dominican Republic	28	25483	41927.2	8157562	3.12385	0.0424817	-3.158682	0.040628	0.04442	0.378932	0.047633	0.607792	0.4380392	0.5930917	0.6128098
3	1998	Dominican Republic	28	27043	42822.7	8302326	3.25728	0.0406883	-3.201816	0.0387425	0.0427318	0.369954	0.048851	0.631511	0.5387064	0.6084135	0.6381893
3	1999	Dominican Republic	28	27554	43037	8442901	3.26357	0.038828	-3.248613	0.0368756	0.0408838	0.361026	0.050097	0.64024	0.5764055	0.608659	0.6440949
3	2000	Dominican Republic	28	23901	43693.5	8577889	2.78635	0.0374331	-3.2852	0.0355001	0.0394714	0.352157	0.051369	0.547015	0.1886168	0.5435885	0.5660101
3	2001	Dominican Republic	28	25721	44399.1	8713725	2.95178	0.0364196	-3.312648	0.0344673	0.0384825	0.343353	0.052501	0.579313	0.3199537	0.5600755	0.5930365
3	2002	Dominican Republic	28	26078	45324.7	8841049	2.94965	0.0358576	-3.3282	0.0338602	0.0379728	0.334619	0.05366	0.57536	0.303753	0.5510513	0.5868112
3	2003	Dominican Republic	28	28301	46496.3	8963813	3.15725	0.0358854	-3.327425	0.0339126	0.037973	0.325963	0.054885	0.608673	0.441736	0.5647407	0.6094748
3	2004	Dominican Republic	28	30646	48484	9086192	3.37281	0.036776	-3.302911	0.0347793	0.0388873	0.317389	0.056045	0.632085	0.5411705	0.5727695	0.6243623
3	2005	Dominican Republic	28	29987	49203	9210757	3.25565	0.036931	-3.298704	0.0349258	0.0390513	0.308904	0.057117	0.609455	0.4450214	0.5440316	0.5927969
3	2006	Dominican Republic	28	25327	49894.2	9327240	2.71538	0.0364424	-3.312022	0.0344612	0.0385375	0.30051	0.057931	0.507615	0.0304606	0.4643185	0.4941808
3	2007	Dominican Republic	28	31204	50278.4	9448800	3.30243	0.0355086	-3.33798	0.0334771	0.0376633	0.30051	0.058675	0.620624	0.4921972	0.5423477	0.5954122
3	2008	Dominican Republic	28	31614	50711.4	9575386	3.30159	0.0341454	-3.377126	0.0320644	0.0363615	0.30051	0.059485	0.623411	0.5040503	0.5459553	0.5996799
3	2009	Dominican Republic	28	31580	51416.8	9702802	3.25473	0.0331497	-3.406722	0.0308649	0.0356036	0.30051	0.060348	0.614196	0.4649849	0.5407888	0.5926225
3	2010	Dominican Republic	28	34157	52267.3	9828363	3.47535	0.0326819	-3.420934	0.0304668	0.035058	0.30051	0.06132	0.653506	0.6344845	0.5653143	0.6230543
3	2011	Dominican Republic	28	32044	53096.4	9953809	3.21927	0.03346	-3.397405	0.031045	0.0360628	0.30051	0.062195	0.603506	0.4200937	0.5185431	0.5621742
3	2012	Dominican Republic	28	36114	53799.6	10076142	3.58411	0.0317491	-3.44989	0.0294077	0.034277	0.30051	0.063182	0.671269	0.7139318	0.5720256	0.6301839
3	2013	Dominican Republic	28	34375	54538.8	10194700	3.37185	0.0309364	-3.475821	0.0284933	0.0335891	0.30051	0.064336	0.630285	0.5334408	0.5440027	0.5941256
3	1986	Algeria	2	124401	133112	22916402	5.42847	0.0638137	-2.751787	0.0608594	0.0669114	1	0.034405	0.934561	2.658955	0.9411947	0.9287694
3	1998	Algeria	2	131708	137564	31526891	4.17764	0.0359172	-3.326538	0.033947	0.0380018	1	0.03877	0.957433	3.113176	0.9282207	0.9076214
3	1980	Egypt	30	421227	517725	43474451	9.68907	0.159775	-1.833992	0.1525255	0.1673682	0.718642	0.046306	0.813611	1.473645	0.9283178	0.9386989
3	1981	Egypt	30	432264	517617	44381244	9.73979	0.152053	-1.883524	0.1446847	0.1597972	0.72114	0.046404	0.835105	1.622245	0.9320058	0.9424534
3	1983	Egypt	30	442058	508208	46521843	9.50216	0.134027	-2.009713	0.1274966	0.1408921	0.726058	0.046649	0.869836	1.899509	0.9346733	0.9448475
3	1985	Egypt	30	454450	512900	48933203	9.28715	0.114711	-2.165338	0.109464	0.1202098	0.731399	0.047155	0.886041	2.050924	0.9392743	0.9493932
3	1987	Egypt	30	455272	499972	51454211	8.8481	0.0985675	-2.317014	0.0938703	0.1034996	0.737292	0.0472	0.910596	2.32093	0.9397253	0.9493337
3	1989	Egypt	30	414214	456478	54114213	7.65444	0.0873996	-2.437265	0.0830934	0.0919289	0.743679	0.047582	0.907413	2.282455	0.9200648	0.9255043
3	1990	Egypt	30	393250	447263	55464427	7.09013	0.0833833	-2.484307	0.0794295	0.087534	0.747047	0.047965	0.879237	1.98522	0.9062142	0.9073353
3	1991	Egypt	30	385056	446506	56694917	6.79172	0.0803348	-2.521553	0.0763082	0.0845738	0.750525	0.048189	0.862377	1.835173	0.8984571	0.8962253
3	1992	Egypt	30	376055	437051	57999078	6.48381	0.0765321	-2.570045	0.0727146	0.0805501	0.754113	0.048468	0.860438	1.818933	0.8906215	0.8846332
3	1993	Egypt	30	379800	432064	59347459	6.3996	0.0717106	-2.635117	0.0680936	0.0755197	0.757807	0.048832	0.879036	1.983335	0.8929148	0.8867862
3	1994	Egypt	30	385296	432074	60684754	6.34914	0.0670097	-2.702918	0.0636031	0.0705988	0.761608	0.049257	0.891737	2.108603	0.8966673	0.8909432
3	1995	Egypt	30	384548	423379	61984081	6.20398	0.0617407	-2.784812	0.0584895	0.0651725	0.765515	0.049744	0.908284	2.292857	0.8980919	0.8919657
3	1996	Egypt	30	379983	422262	63363449	5.99688	0.0561134	-2.880381	0.0532482	0.0591327	0.769527	0.049912	0.899875	2.195831	0.8988566	0.8921751
3	1997	Egypt	30	389301	421611	64640237	6.02258	0.0516917	-2.962459	0.049058	0.0544668	0.773647	0.050113	0.923366	2.488983	0.9068547	0.9022666
3	2000	Egypt	30	381470	411002	68368578	5.57961	0.044054	-3.122338	0.0413818	0.0468989	0.78665	0.050947	0.928147	2.558572	0.902705	0.8930899
3	2001	Egypt	30	405990	424753	69623151	5.83125	0.0417429	-3.176226	0.0392777	0.0443628	0.791203	0.050863	0.955825	3.074422	0.9161358	0.9108655
3	2005	Egypt	30	431210	452807	75011438	5.74859	0.0351111	-3.349238	0.0327533	0.0376387	0.810534	0.050514	0.952303	2.994024	0.9259409	0.920266
3	2006	Egypt	30	441523	463553	76283535	5.78792	0.0338083	-3.387048	0.0313392	0.0364721	0.815655	0.05005	0.952475	2.997816	0.9299187	0.9248069
3	2007	Egypt	30	452368	466512	77686816	5.82297	0.032535	-3.425438	0.0300528	0.0352222	0.820893	0.049492	0.969682	3.465212	0.9337177	0.9291247
3	2008	Egypt	30	465899	479006	79206640	5.88207	0.0310884	-3.470919	0.0286394	0.0337469	0.826251	0.049024	0.972638	3.570855	0.9383273	0.934597
3	2009	Egypt	30	476075	496077	80792422	5.89257	0.0296258	-3.519109	0.0273141	0.0321332	0.831731	0.048875	0.95968	3.169765	0.9414318	0.9379782
3	2010	Egypt	30	491128	507261	82398082	5.96043	0.0280269	-3.574592	0.0258174	0.0304254	0.837335	0.049164	0.968196	3.41584	0.94578	0.9430767
3	2011	Egypt	30	492747	508082	84129301	5.85702	0.0262697	-3.639339	0.0241158	0.0286159	0.843066	0.049531	0.969819	3.469889	0.9466977	0.9434952
3	1970	Spain	94	285133	292146	33807284	8.43407	0.0317045	-3.451297	0.0314966	0.0319138	0.999994	0.096545	0.975993	3.705124	0.9854513	0.9841546
3	1972	Spain	94	284571	294938	34519941	8.24367	0.0267193	-3.62237	0.0265167	0.0269234	0.999988	0.099737	0.96485	3.312343	0.9861014	0.9850873
3	1977	Spain	94	293446	295352	36489590	8.04191	0.0189974	-3.963451	0.0188366	0.0191597	0.999967	0.106609	0.993547	5.036758	0.9877406	0.9873226
3	1979	Spain	94	290368	291365	37145756	7.81699	0.0171237	-4.067295	0.0169646	0.0172842	0.999958	0.11002	0.996579	5.674463	0.9871633	0.9864939
3	1980	Spain	94	288426	290948	37431817	7.70537	0.0151592	-4.189145	0.0150113	0.0153086	0.999952	0.111865	0.991331	4.739335	0.987809	0.9874018
3	1981	Spain	94	292622	293343	37667421	7.76857	0.0148923	-4.206913	0.0147591	0.0150266	0.999947	0.113458	0.997542	6.006077	0.9878476	0.9874079
3	1982	Spain	94	285674	294057	37871675	7.54321	0.0136385	-4.29486	0.0134983	0.0137801	0.999942	0.11507	0.971493	3.528689	0.9875529	0.9870165
3	1984	Spain	94	298203	302879	38215916	7.80311	0.0120944	-4.41501	0.0119542	0.0122364	0.999933	0.11829	0.984563	4.155438	0.9892597	0.9892634
3	1986	Spain	94	308777	311482	38512350	8.01761	0.0110657	-4.503904	0.0109327	0.0112003	0.999922	0.123051	0.991315	4.73745	0.9900241	0.9901855
3	1987	Spain	94	308021	313909	38632285	7.97315	0.0105657	-4.550142	0.0104314	0.0107017	0.999915	0.126286	0.981241	3.95717	0.9897584	0.9897992
3	1988	Spain	94	317615	319556	38736938	8.19928	0.00988093	-4.617148	0.0097458	0.010018	0.999907	0.129737	0.993926	5.097693	0.9906182	0.990869
3	1989	Spain	94	323244	324448	38820740	8.32658	0.0096159	-4.644337	0.0094812	0.0097525	0.999899	0.133176	0.99629	5.592966	0.9907009	0.9909201
3	1992	Spain	94	330120	335026	39196456	8.42219	0.00874694	-4.739052	0.0086169	0.0088789	0.999871	0.142902	0.985358	4.209103	0.9902357	0.9901689
3	1993	Spain	94	338237	340438	39395941	8.58558	0.00830179	-4.791284	0.0081743	0.0084312	0.99986	0.145955	0.993535	5.034808	0.990737	0.9907857
3	1994	Spain	94	336241	343328	39584729	8.49421	0.00748558	-4.894777	0.0073744	0.0075984	0.999849	0.149105	0.979359	3.859603	0.9909507	0.9910565
3	1995	Spain	94	343943	347876	39772496	8.64776	0.00691118	-4.974615	0.0068076	0.0070163	0.999838	0.152431	0.988694	4.47109	0.9916114	0.9918771
3	1996	Spain	94	349182	351898	39957569	8.73882	0.00683409	-4.985832	0.006721	0.0069491	0.999826	0.155712	0.992281	4.856277	0.9914389	0.9916025
3	1997	Spain	94	347160	353866	40147517	8.64711	0.0063117	-5.065351	0.0062035	0.0064218	0.999814	0.158902	0.981048	3.946721	0.9914106	0.9915487
3	1998	Spain	94	357950	359536	40344077	8.87243	0.00582825	-5.145039	0.0057254	0.005933	0.999801	0.162096	0.99559	5.419455	0.9922259	0.9925601
3	2000	Spain	94	357788	361748	40748021	8.7805	0.0052989	-5.240256	0.0052054	0.005394	0.999774	0.167236	0.989053	4.503662	0.9919913	0.9922164
3	2001	Spain	94	357580	363779	40973050	8.7272	0.00502653	-5.293026	0.0049364	0.0051183	0.99976	0.169927	0.982961	4.055043	0.9918838	0.9920557
3	2002	Spain	94	366046	369248	41465755	8.82767	0.00505091	-5.288187	0.0049534	0.0051504	0.999746	0.17101	0.991327	4.738856	0.9918427	0.9919679
3	2004	Spain	94	369564	375953	42918062	8.61092	0.0048693	-5.324805	0.0047789	0.0049614	0.999716	0.167984	0.983005	4.057676	0.9916538	0.9917442
3	2006	Spain	94	369391	379225	44372037	8.32486	0.00435148	-5.43724	0.0042754	0.0044289	0.999684	0.166853	0.974067	3.625963	0.9917337	0.9918814
3	2007	Spain	94	383249	383325	45194191	8.48005	0.00421579	-5.468919	0.0041369	0.0042962	0.999667	0.165658	0.999803	8.531539	0.9924182	0.9927555
3	2008	Spain	94	384198	384905	45914958	8.3676	0.00407607	-5.502623	0.0040055	0.0041478	0.99965	0.165636	0.998164	6.298425	0.9922844	0.9925874
3	2009	Spain	94	383209	385006	46323912	8.27238	0.00393866	-5.536914	0.0038651	0.0040136	0.999633	0.167298	0.995332	5.362244	0.9920126	0.9922247
3	2010	Spain	94	380234	386290	46545909	8.16901	0.00384692	-5.560483	0.0037763	0.0039189	0.999615	0.169869	0.984323	4.139734	0.9915008	0.9915296
3	2011	Spain	94	386017	391390	46713838	8.26344	0.0037634	-5.582433	0.0036927	0.0038355	0.999597	0.172538	0.986272	4.274498	0.9915228	0.9915156
3	2013	Spain	94	388600	397496	46589697	8.3409	0.00331788	-5.708431	0.0032491	0.0033881	0.999559	0.179279	0.97762	3.77694	0.9918396	0.9918693
3	2014	Spain	94	393734	400523	46462401	8.47425	0.00332085	-5.707535	0.0032453	0.0033981	0.999539	0.183315	0.98305	4.060374	0.9915994	0.9914834
3	1971	Estonia	32	15037.9	15048.2	1375107	10.9358	0.0213835	-3.845137	0.0207372	0.0220499	0.999848	0.118915	0.999314	7.284049	0.9907244	0.9905687
3	1972	Estonia	32	15520	15694.4	1387337	11.1869	0.022095	-3.812403	0.021403	0.0228094	0.999913	0.120364	0.988887	4.488449	0.9906106	0.9903412
3	1974	Estonia	32	15392.9	15566.7	1409994	10.917	0.0224838	-3.794958	0.0218297	0.0231576	1	0.122677	0.988838	4.483984	0.9890828	0.9881477
3	1977	Estonia	32	17094.1	17246.1	1443783	11.8398	0.022612	-3.789274	0.0218982	0.0233491	1	0.125251	0.991185	4.722468	0.990319	0.9897001
3	1979	Estonia	32	18061.9	18254.2	1465742	12.3227	0.0228621	-3.778275	0.0222145	0.0235286	1	0.125776	0.989467	4.542633	0.9907548	0.9902101
3	1981	Estonia	32	18349	18590.5	1483971	12.3648	0.0228223	-3.780019	0.0221425	0.0235229	0.999995	0.123216	0.987012	4.330658	0.9908563	0.9903391
3	1982	Estonia	32	17893	18159.3	1493997	11.9766	0.0214295	-3.842987	0.0208088	0.0220687	0.99995	0.120468	0.985333	4.207402	0.9909559	0.9905533
3	1983	Estonia	32	18189.9	18470.6	1504578	12.0897	0.0212138	-3.853103	0.0205689	0.021879	0.999894	0.118327	0.984804	4.171425	0.9913701	0.991121
3	1984	Estonia	32	19086	19106.9	1514678	12.6007	0.018109	-4.011348	0.0175522	0.0186834	0.999828	0.116642	0.998905	6.815799	0.9934897	0.9938921
3	1989	Estonia	32	18536	18740.7	1566599	11.832	0.0190139	-3.962586	0.0184678	0.0195761	0.999341	0.115083	0.989076	4.505766	0.991427	0.9912001
3	1991	Estonia	32	19715	19804	1563677	12.6081	0.0165625	-4.100614	0.0160012	0.0171435	0.999051	0.118481	0.995507	5.400838	0.9931715	0.9934223
3	1994	Estonia	32	21877.4	22412.4	1475252	14.8296	0.0167976	-4.086521	0.0161724	0.017447	0.99851	0.131183	0.976129	3.71093	0.9937498	0.9938726
3	1995	Estonia	32	20827	21219.7	1452533	14.3384	0.0185014	-3.989909	0.0178944	0.019129	0.998303	0.135173	0.981494	3.970978	0.9920701	0.9915692
3	1996	Estonia	32	19020	19076.1	1434259	13.2612	0.0126564	-4.369593	0.0121555	0.0131779	0.998083	0.139221	0.997057	5.825447	0.9934307	0.993565
3	1997	Estonia	32	18564	18839.9	1421255	13.0617	0.0126992	-4.36622	0.0121408	0.0132832	0.99785	0.14318	0.985354	4.208838	0.9926679	0.9925273
3	1998	Estonia	32	19445	19623.8	1411349	13.7776	0.0123306	-4.395669	0.0117858	0.0129007	0.997604	0.146073	0.990891	4.68932	0.9932954	0.9932831
3	1999	Estonia	32	18454	18717.2	1403944	13.1444	0.0123706	-4.392429	0.0118044	0.0129641	0.997345	0.147737	0.985939	4.250174	0.992251	0.991895
3	2000	Estonia	32	18402	18661.7	1397330	13.1694	0.0112813	-4.484606	0.0107745	0.011812	0.997073	0.149759	0.986084	4.260666	0.9927052	0.9925148
3	2001	Estonia	32	18478.1	19098.5	1388642	13.3066	0.0107121	-4.536377	0.0102227	0.011225	0.996788	0.152774	0.967514	3.393933	0.9928541	0.9926842
3	2002	Estonia	32	18354	18551.6	1380104	13.299	0.00806824	-4.819819	0.0076469	0.0085128	0.996491	0.156418	0.989347	4.531179	0.9944022	0.9947343
3	2004	Estonia	32	17685	17702.2	1363195	12.9732	0.00784745	-4.847567	0.0074313	0.0082869	0.995858	0.163837	0.999029	6.936377	0.9934106	0.9934222
3	2005	Estonia	32	17316	17431.7	1355513	12.7745	0.0072831	-4.922199	0.0068639	0.007728	0.995523	0.167205	0.993362	5.008277	0.9932939	0.993267
3	2006	Estonia	32	17315	17370	1347964	12.8453	0.00602627	-5.111626	0.0057092	0.006361	0.995175	0.170738	0.996834	5.75209	0.9942608	0.9945284
3	2007	Estonia	32	17407	17490.9	1342014	12.9708	0.00636254	-5.057328	0.0060345	0.0067084	0.994815	0.173666	0.995205	5.335285	0.9936813	0.9937348
3	2009	Estonia	32	16094	16157.9	1334837	12.0569	0.004592	-5.38344	0.0043168	0.0048847	0.994056	0.174349	0.996045	5.528689	0.9945051	0.9948951
3	2011	Estonia	32	15132.8	15255.9	1325950	11.4128	0.00322601	-5.736509	0.0030225	0.0034432	0.993247	0.175977	0.991931	4.811686	0.9954592	0.9961002
3	1970	Finland	34	44114	45130.4	4605023	9.57954	0.016469	-4.106277	0.0160419	0.0169075	1	0.091617	0.977478	3.770476	0.9909148	0.9911877
3	1972	Finland	34	43955	44291.7	4633221	9.48692	0.0147026	-4.219734	0.0142862	0.015131	1	0.097169	0.992399	4.871834	0.9907949	0.9909831
3	1973	Finland	34	43406	44094.5	4659581	9.31543	0.0132586	-4.323106	0.0128682	0.0136609	1	0.100137	0.984386	4.143875	0.9908351	0.9910339
3	1975	Finland	34	43850	44627	4707284	9.31535	0.0127238	-4.364278	0.0123459	0.0131134	1	0.106251	0.98259	4.033131	0.9901396	0.9900241
3	1977	Finland	34	44273	44640.5	4740713	9.33889	0.0108217	-4.526203	0.010485	0.0111692	1	0.112359	0.991768	4.791482	0.9907813	0.9908253
3	1978	Finland	34	43814	44373.9	4754809	9.21467	0.00958304	-4.64776	0.0092597	0.0099176	1	0.115214	0.987381	4.359889	0.9911399	0.9912972
3	1979	Finland	34	43852	44131.1	4765071	9.2028	0.00917286	-4.691506	0.0088804	0.0094749	1	0.117721	0.993677	5.057146	0.9910767	0.9911861
3	1982	Finland	34	43579	44566.2	4826030	9.02999	0.00750252	-4.892516	0.0072374	0.0077773	1	0.12239	0.977848	3.787423	0.9915303	0.9917538
3	1984	Finland	34	45127	46008	4879386	9.2485	0.00765556	-4.872324	0.0073847	0.0079363	0.999907	0.124048	0.98085	3.936125	0.9914285	0.9915513
3	1986	Finland	34	47308	47473.5	4913565	9.62804	0.00702825	-4.957818	0.0067745	0.0072916	0.999688	0.126913	0.996513	5.655206	0.9925029	0.9928756
3	1987	Finland	34	47793.5	48291.5	4928008	9.69834	0.00722823	-4.929761	0.0069736	0.0074921	0.999552	0.12875	0.989687	4.564003	0.9920924	0.9923117
3	1988	Finland	34	49074.2	49112.3	4943921	9.92617	0.00724817	-4.927006	0.0069972	0.0075081	0.9994	0.130529	0.999225	7.162283	0.9922509	0.9924709
3	1989	Finland	34	49113.3	49741.9	4963762	9.89437	0.00714247	-4.941696	0.0068937	0.0074002	0.999231	0.132288	0.987364	4.358455	0.9919779	0.9920953
3	1991	Finland	34	49287.6	49943.8	5015564	9.82693	0.00673383	-5.000612	0.0064866	0.0069905	0.998849	0.135395	0.986861	4.318912	0.9917148	0.9917185
3	1994	Finland	34	47916.9	48913.4	5087892	9.41783	0.00535346	-5.230011	0.005139	0.0055769	0.998166	0.140173	0.979627	3.87295	0.9918321	0.9918942
3	1996	Finland	34	49160	49319.5	5122071	9.59768	0.00478206	-5.342884	0.0045849	0.0049878	0.997641	0.144057	0.996766	5.730843	0.9925284	0.9927642
3	1997	Finland	34	49137	49281.5	5136834	9.56562	0.0048068	-5.337724	0.0046135	0.0050082	0.997358	0.145625	0.997068	5.82913	0.9921089	0.9921976
3	1998	Finland	34	49101.4	49374.4	5150315	9.53367	0.00472911	-5.354018	0.0045372	0.0049291	0.997062	0.146736	0.994471	5.192174	0.9919119	0.9919257
3	1999	Finland	34	49363	49494	5162484	9.56187	0.00450777	-5.401952	0.0043178	0.0047061	0.996753	0.1478	0.997354	5.932046	0.992141	0.9922208
3	2001	Finland	34	48498	48815.5	5186281	9.35121	0.00391461	-5.543039	0.0037419	0.0040953	0.996095	0.150864	0.993497	5.028905	0.9922553	0.992381
3	2004	Finland	34	47754	48539	5227735	9.13474	0.00415877	-5.482536	0.0039853	0.0043398	0.995011	0.157256	0.983828	4.10817	0.989802	0.9889095
3	2005	Finland	34	47748	48571.3	5245799	9.10214	0.00394558	-5.53516	0.0037676	0.0041319	0.994625	0.159384	0.983049	4.060324	0.989808	0.9889051
3	2006	Finland	34	48103	49231.7	5266022	9.1346	0.00356155	-5.637558	0.003393	0.0037384	0.994225	0.16238	0.977073	3.752268	0.990437	0.9897937
3	2007	Finland	34	49088	49592.5	5287632	9.28355	0.00346484	-5.66509	0.0032977	0.0036405	0.993813	0.164892	0.989828	4.577874	0.9906594	0.9900661
3	2008	Finland	34	49087	49897.9	5311630	9.24142	0.0033321	-5.704152	0.003182	0.0034893	0.993389	0.166371	0.983748	4.103178	0.9905817	0.9899494
3	2009	Finland	34	49901	50501.3	5336480	9.35092	0.00314057	-5.763352	0.0029936	0.0032948	0.992951	0.168877	0.988113	4.420366	0.9910054	0.9905202
3	2010	Finland	34	50908	51047.8	5360176	9.49745	0.00301032	-5.80571	0.0028631	0.0031652	0.992502	0.172715	0.997262	5.897655	0.9911811	0.9907182
3	2011	Finland	34	50563	51344.5	5384037	9.39128	0.00298173	-5.815253	0.0028358	0.0031352	0.992039	0.178363	0.984779	4.169713	0.9900843	0.9890934
3	1970	Fiji	33	2423	3264.77	524060	4.62352	0.0518819	-2.958785	0.0489416	0.0549989	0.675737	0.022334	0.742166	1.057258	0.762678	0.789327
3	1972	Fiji	33	2680	3537.96	549697	4.87541	0.0522963	-2.95083	0.0487524	0.0560978	0.666526	0.022978	0.757498	1.139013	0.7707708	0.8023595
3	1973	Fiji	33	2748	3698.87	562656	4.88398	0.0518638	-2.959135	0.0478653	0.0561963	0.663039	0.023385	0.74293	1.061255	0.7676666	0.7999308
3	1974	Fiji	33	2756	3747.44	575352	4.79011	0.0502366	-2.991011	0.0458476	0.0550458	0.660282	0.023815	0.735435	1.022375	0.7608815	0.7930206
3	1976	Fiji	33	2540	3792.85	597737	4.24936	0.0459724	-3.079714	0.0412459	0.0512405	0.656927	0.024632	0.669682	0.7067462	0.7200709	0.7450966
3	1977	Fiji	33	2285	3778.49	608141	3.75735	0.043881	-3.126274	0.0388221	0.0495991	0.65632	0.024871	0.604739	0.4252522	0.6749967	0.6884842
3	1978	Fiji	33	3272	3850.19	618964	5.28625	0.0425547	-3.156965	0.03742	0.048394	0.656428	0.025019	0.849828	1.73325	0.8138467	0.8543448
3	1979	Fiji	33	2369	3929.51	630476	3.75748	0.0396008	-3.228905	0.0348085	0.045053	0.657257	0.025154	0.602874	0.4174565	0.6918156	0.7094669
3	1982	Fiji	33	3837	4185.07	668137	5.74283	0.0348748	-3.35599	0.0304896	0.0398908	0.664543	0.026657	0.916831	2.400051	0.8610706	0.9004562
3	1983	Fiji	33	3477	4184.52	683175	5.08947	0.0327726	-3.418162	0.0285981	0.0375565	0.668581	0.027297	0.83092	1.592158	0.8299341	0.8673189
3	1984	Fiji	33	3162	4197.18	696866	4.53746	0.0313418	-3.462804	0.0272471	0.0360518	0.673274	0.027783	0.753363	1.11663	0.7963276	0.8281253
3	1985	Fiji	33	3680	4318.74	707762	5.19949	0.030762	-3.481474	0.0266474	0.035512	0.678643	0.028062	0.8521	1.751171	0.8432419	0.8780199
3	1986	Fiji	33	3917	4377.78	713968	5.48624	0.0297443	-3.515117	0.025506	0.0346869	0.684712	0.028506	0.894747	2.14017	0.8627474	0.8965375
3	1987	Fiji	33	3178	4382.8	716565	4.43505	0.0285086	-3.557549	0.0240591	0.033781	0.691506	0.028815	0.725108	0.969941	0.8011988	0.82579
3	1995	Fiji	33	2950	5282.59	755461	3.9049	0.028609	-3.554033	0.0245435	0.033348	0.778717	0.031544	0.558438	0.2348247	0.7587619	0.7222909
3	1996	Fiji	33	4604	5441.6	760817	6.05139	0.0291886	-3.533977	0.0254346	0.0334966	0.790364	0.03221	0.846074	1.704137	0.8920468	0.8988956
3	1998	Fiji	33	5240	5741.37	773342	6.77579	0.0299497	-3.508236	0.0266286	0.033685	0.82328	0.033642	0.912674	2.346731	0.9166804	0.9210145
3	1999	Fiji	33	5667	5889.15	778853	7.27608	0.0303708	-3.494275	0.0269778	0.0341905	0.841532	0.034519	0.962278	3.23905	0.930048	0.9337894
3	2001	Fiji	33	5760	6030.98	788037	7.3093	0.0313577	-3.462296	0.028037	0.0350716	0.881945	0.036624	0.955069	3.056645	0.9301874	0.9257401
3	2002	Fiji	33	5635	6125.43	790368	7.12959	0.0321244	-3.43814	0.0286815	0.0359806	0.904253	0.037874	0.919936	2.441478	0.9247457	0.9127333
3	2003	Fiji	33	6116	6254.81	791479	7.72731	0.0331145	-3.407783	0.0295617	0.0370943	0.928068	0.039253	0.977807	3.785557	0.9378662	0.9269614
3	2004	Fiji	33	5628	6394.88	793098	7.09622	0.034024	-3.380688	0.0304788	0.0379816	0.953479	0.040863	0.880079	1.993177	0.9215904	0.8942588
3	2005	Fiji	33	5952	6583.66	796179	7.47571	0.0346548	-3.362319	0.0309316	0.0388262	0.980581	0.042714	0.904056	2.243129	0.9311319	0.9032172
3	2006	Fiji	33	6139	6720.46	799933	7.67439	0.0354152	-3.340614	0.0314146	0.0399252	1	0.044073	0.913479	2.356879	0.934617	0.9041694
3	2007	Fiji	33	6310	6873.8	805833	7.83041	0.0360322	-3.323343	0.0320373	0.0405252	1	0.045494	0.917978	2.415184	0.9346292	0.9037026
3	2008	Fiji	33	6470	7053.88	813297	7.95527	0.0365847	-3.308125	0.0323388	0.0413881	1	0.047137	0.917226	2.40524	0.9338602	0.9017547
3	2009	Fiji	33	6404	7197.07	821088	7.79941	0.0371593	-3.29254	0.0325991	0.0423575	1	0.04884	0.889807	2.088768	0.9264493	0.88717
3	2011	Fiji	33	6663	7310.31	833311	7.99581	0.0376645	-3.279037	0.0323714	0.0438232	1	0.052566	0.911453	2.331507	0.9242826	0.8818355
3	2012	Fiji	33	6766	7529.68	838931	8.06503	0.0379718	-3.270911	0.0320936	0.0449267	1	0.054523	0.898578	2.181521	0.9222125	0.8771754
3	1977	France	35	536206	536665	53072888	10.1032	0.0142414	-4.2516	0.0141109	0.0143732	0.999945	0.137265	0.999145	7.063381	0.9959044	0.9963512
3	2000	France	35	529862	531568	59111776	8.96373	0.00539412	-5.222446	0.0053104	0.0054792	0.99992	0.160318	0.996791	5.738602	0.995987	0.99635
3	2001	France	35	530185	530574	59518183	8.90795	0.00547269	-5.207985	0.0053945	0.005552	0.999921	0.161444	0.999267	7.217526	0.9957102	0.9959988
3	2004	France	35	509394	524225	60744468	8.38585	0.00473254	-5.353294	0.0046564	0.0048099	0.999925	0.163804	0.971709	3.536511	0.9952815	0.9954649
3	2005	France	35	526167	527201	61194377	8.59829	0.004393	-5.427744	0.0043234	0.0044637	0.999927	0.164453	0.998039	6.232494	0.9958457	0.9961624
3	2006	France	35	515892	527230	61634517	8.37018	0.0043968	-5.426877	0.0043271	0.0044676	0.999929	0.164547	0.978495	3.817733	0.9954274	0.9956408
3	2007	France	35	520507	529870	62024707	8.39193	0.00425742	-5.459092	0.0041932	0.0043226	0.999931	0.164818	0.98233	4.018033	0.995527	0.9957607
3	2008	France	35	532446	534289	62375062	8.5362	0.00431231	-5.446281	0.0042486	0.004377	0.999933	0.165714	0.99655	5.665967	0.9955473	0.9957657
3	2009	France	35	537164	537287	62696553	8.56768	0.00421023	-5.470238	0.0041481	0.0042733	0.999936	0.166841	0.999771	8.381035	0.9955658	0.9957774
3	2010	France	35	541503	541706	62998503	8.59549	0.00418717	-5.475731	0.0041252	0.0042501	0.999938	0.168086	0.999625	7.887328	0.9954798	0.9956532
3	2011	France	35	536604	546802	63301317	8.47698	0.00394715	-5.534761	0.0038846	0.0040107	0.999941	0.170779	0.98135	3.96306	0.9953489	0.9954763
3	2013	France	35	555999	559613	63859413	8.70661	0.0040489	-5.50931	0.0039849	0.0041139	0.999947	0.179258	0.993541	5.035829	0.9948393	0.9947184
3	2014	France	35	547003	562371	64136738	8.5287	0.00394439	-5.535461	0.0038797	0.0040102	0.999951	0.183644	0.972673	3.572164	0.994253	0.99388
3	1971	United Kingdom	110	645077	657633	55853724	11.5494	0.0214771	-3.840767	0.0212965	0.0216592	0.999993	0.132381	0.980907	3.939163	0.9932969	0.993441
3	1975	United Kingdom	110	662476	668306	56163452	11.7955	0.0184289	-3.993838	0.0182703	0.0185888	0.999987	0.140618	0.991277	4.733049	0.9935674	0.9936973
3	1977	United Kingdom	110	655079	664955	56201495	11.6559	0.0160175	-4.134071	0.0158736	0.0161628	0.999982	0.144207	0.985148	4.19465	0.9938222	0.9940164
3	1980	United Kingdom	110	661518	663429	56365604	11.7362	0.0145054	-4.233235	0.0143697	0.0146424	0.999975	0.149195	0.997119	5.846881	0.9938641	0.9940159
3	1981	United Kingdom	110	657973	662931	56369984	11.6724	0.0134376	-4.309695	0.0133102	0.0135663	0.999972	0.150015	0.992522	4.88822	0.9941162	0.9943426
3	1982	United Kingdom	110	662799	663597	56322623	11.7679	0.0128383	-4.355322	0.0127089	0.012969	0.999971	0.150032	0.998797	6.721584	0.9944258	0.9947268
3	1983	United Kingdom	110	659100	660557	56313118	11.7042	0.0120872	-4.415612	0.0119656	0.0122099	0.999971	0.149404	0.997795	6.114841	0.9946666	0.9950349
3	1984	United Kingdom	110	644917	657797	56391609	11.4364	0.0115462	-4.4614	0.0114227	0.011671	0.999969	0.149529	0.98042	3.913472	0.9945114	0.9948544
3	1987	United Kingdom	110	644341	653019	56772133	11.3496	0.0109701	-4.512579	0.0108607	0.0110806	0.999956	0.154761	0.986711	4.307465	0.994009	0.994166
3	1988	United Kingdom	110	649177	651243	56905916	11.4079	0.0107102	-4.536557	0.0105932	0.0108285	0.999949	0.155899	0.996828	5.750128	0.9940514	0.9942029
3	1990	United Kingdom	110	641797	646013	57235847	11.2132	0.0095231	-4.654035	0.0094198	0.0096275	0.999931	0.157123	0.993473	5.025295	0.9942437	0.9944552
3	1992	United Kingdom	110	634237	643613	57561102	11.0185	0.00812591	-4.812697	0.008039	0.0082138	0.99991	0.1579	0.985432	4.214221	0.994704	0.9950501
3	1994	United Kingdom	110	627634	639028	57825666	10.8539	0.0074948	-4.893547	0.0074103	0.0075803	0.999885	0.158144	0.98217	4.008871	0.9947606	0.9951221
3	1996	United Kingdom	110	636007	636106	58126891	10.9417	0.00724109	-4.927983	0.0071582	0.0073249	0.999856	0.15843	0.999845	8.769038	0.9948719	0.9952404
3	1997	United Kingdom	110	629745	630822	58284897	10.8046	0.00702062	-4.958903	0.0069428	0.0070993	0.999841	0.158423	0.998293	6.371124	0.9947826	0.995133
3	2000	United Kingdom	110	608367	610508	58834560	10.3403	0.00662803	-5.016447	0.0065345	0.0067229	0.99979	0.157625	0.996493	5.649408	0.9942437	0.9944651
3	2001	United Kingdom	110	602268	607211	59077158	10.1946	0.00641449	-5.049196	0.0063393	0.0064905	0.999772	0.158085	0.991859	4.802663	0.9940864	0.9942643
3	2004	United Kingdom	110	583082	588980	59971942	9.72258	0.00601597	-5.113338	0.0059452	0.0060876	0.999712	0.158788	0.989986	4.593737	0.9933065	0.9932415
3	2005	United Kingdom	110	582663	583607	60411262	9.64494	0.00592261	-5.128978	0.0058709	0.0059747	0.999691	0.158723	0.998383	6.425555	0.9931592	0.9930397
3	2006	United Kingdom	110	572224	577309	60880723	9.3991	0.00585443	-5.140557	0.0057801	0.0059298	0.999669	0.158527	0.991193	4.723328	0.9926273	0.9923207
3	2009	United Kingdom	110	559617	563686	62341825	8.97659	0.00530803	-5.238534	0.0052452	0.0053716	0.9996	0.161513	0.992782	4.923983	0.9917262	0.9910354
3	2010	United Kingdom	110	561666	565367	62845436	8.93726	0.00512397	-5.273827	0.0050612	0.0051875	0.999576	0.163295	0.993453	5.022221	0.9915984	0.9908297
3	2011	United Kingdom	110	552232	568925	63332844	8.71952	0.00502182	-5.293962	0.0049566	0.0050879	0.99955	0.165903	0.970659	3.498984	0.9907063	0.9894933
3	2012	United Kingdom	110	569024	578399	63745048	8.92656	0.00486072	-5.326568	0.0048013	0.0049209	0.999524	0.169789	0.983791	4.105876	0.9909968	0.9898539
3	2013	United Kingdom	110	576458	585624	64126915	8.98933	0.00469467	-5.361328	0.0046174	0.0047733	0.999498	0.173592	0.984349	4.141439	0.9908937	0.9896409
3	1981	Georgia	36	43957	46001.6	5127490	8.57281	0.0558099	-2.885804	0.0521501	0.0597266	0.678347	0.091004	0.955553	3.067996	0.9260676	0.9073618
3	1982	Georgia	36	42733	45812.2	5163073	8.27666	0.0534145	-2.929673	0.0501674	0.0568718	0.645078	0.08972	0.932786	2.630292	0.9170911	0.901854
3	1983	Georgia	36	43301	46336.4	5200278	8.32667	0.0511769	-2.972467	0.048246	0.0542858	0.615482	0.088388	0.934493	2.657845	0.9171392	0.9093837
3	1985	Georgia	36	46152	49176.5	5289688	8.7249	0.0479375	-3.037858	0.045394	0.0506234	0.565942	0.087086	0.938498	2.725206	0.9230372	0.9278362
3	1986	Georgia	36	46354	50034.8	5335939	8.68713	0.0465772	-3.066644	0.0441179	0.0491735	0.545429	0.087308	0.926435	2.533168	0.9197002	0.9277047
3	1987	Georgia	36	46332	51045.3	5388338	8.59857	0.0454826	-3.090425	0.0431133	0.0479821	0.527435	0.088129	0.907664	2.285434	0.9142753	0.9247507
3	1988	Georgia	36	47542	52141.9	5436161	8.74551	0.0444973	-3.112326	0.0421005	0.0470306	0.511765	0.089465	0.911782	2.335588	0.9144584	0.9278123
3	1989	Georgia	36	47076	53300.9	5465241	8.61371	0.0435999	-3.132701	0.0411747	0.0461679	0.498245	0.091428	0.883212	2.023202	0.906711	0.9216096
3	1990	Georgia	36	45942	54084.6	5465005	8.40658	0.0426607	-3.154478	0.0403368	0.0451184	0.486728	0.094117	0.849446	1.730264	0.8955526	0.9112717
3	1991	Georgia	36	46445	54506.2	5415998	8.57552	0.0419304	-3.171743	0.0395701	0.0444316	0.477089	0.09735	0.852105	1.751204	0.8948459	0.9121972
3	1992	Georgia	36	46661	55638.1	5336198	8.74424	0.04273	-3.152854	0.0402402	0.0453739	0.46922	0.101339	0.838652	1.648233	0.8895105	0.9073133
3	1994	Georgia	36	41565	52041.4	5128012	8.10548	0.0427086	-3.153355	0.0402143	0.0453576	0.458445	0.109443	0.798691	1.378131	0.8454047	0.8571496
3	1995	Georgia	36	37844	48781.8	5033846	7.51791	0.042754	-3.152293	0.040302	0.0453552	0.455404	0.113287	0.775782	1.241252	0.8035558	0.8043889
3	1996	Georgia	36	34382	46481.6	4954607	6.9394	0.0424504	-3.159419	0.0399581	0.0450982	0.453859	0.11648	0.739691	1.044361	0.7560372	0.7406611
3	1997	Georgia	36	37676	46517.8	4886844	7.70968	0.0418388	-3.173932	0.0394384	0.0443852	0.453774	0.118988	0.809927	1.449533	0.7998984	0.7984449
3	1998	Georgia	36	39392	47009.3	4830168	8.15541	0.0408867	-3.196949	0.0385178	0.0434014	0.455723	0.121219	0.837961	1.643137	0.8214059	0.8248129
3	1999	Georgia	36	40343	47220.6	4779812	8.44029	0.039585	-3.229306	0.0371884	0.042136	0.459484	0.123743	0.854351	1.769144	0.8341755	0.8390043
3	2000	Georgia	36	41282	47271.3	4732394	8.72328	0.0379029	-3.272729	0.0355467	0.0404151	0.464512	0.126919	0.873299	1.930445	0.8465362	0.8521625
3	2001	Georgia	36	39337	46436	4683813	8.3985	0.0359409	-3.325879	0.0336303	0.0384102	0.470935	0.130353	0.847124	1.712217	0.833079	0.8318587
3	2003	Georgia	36	46055	50102.9	4594519	10.0239	0.0316056	-3.454421	0.0292427	0.0341595	0.488442	0.140141	0.919208	2.431629	0.8931637	0.9007703
3	2004	Georgia	36	48789	51989.4	4554824	10.7115	0.0296106	-3.519624	0.0272121	0.0322204	0.499765	0.144449	0.938441	2.724217	0.9112663	0.9193783
3	2005	Georgia	36	40721	50750.8	4515655	9.01774	0.0277314	-3.58519	0.0253806	0.0303	0.512966	0.146786	0.802371	1.401181	0.869293	0.8621208
3	2006	Georgia	36	42247	49321.5	4461423	9.4694	0.0259819	-3.650354	0.0237207	0.0284588	0.528183	0.147054	0.856563	1.787035	0.8927876	0.8891924
3	2007	Georgia	36	41176	48709.2	4414563	9.32731	0.0242864	-3.717837	0.0220236	0.0267818	0.545574	0.145432	0.845344	1.69854	0.8998008	0.8943004
3	2008	Georgia	36	43011	49643.7	4372227	9.83732	0.0235221	-3.749816	0.0210873	0.0262379	0.56532	0.142871	0.866393	1.869438	0.920128	0.9172354
3	2009	Georgia	36	46621	49636.5	4331760	10.7626	0.0217838	-3.82659	0.0194681	0.0243749	0.587631	0.140873	0.939247	2.738271	0.9448413	0.9458447
3	2010	Georgia	36	47856	49939.8	4290017	11.1552	0.0206574	-3.879683	0.0183514	0.0232531	0.612746	0.140154	0.958273	3.133996	0.9545899	0.9549981
3	2011	Georgia	36	49817	50447.1	4235959	11.7605	0.0196055	-3.931947	0.017338	0.0221694	0.640941	0.139914	0.987509	4.370169	0.9641408	0.9641752
3	2012	Georgia	36	49344	50613.7	4186485	11.7865	0.0186257	-3.983214	0.0164035	0.0211489	0.672531	0.140376	0.974913	3.660011	0.9677153	0.9658881
3	2013	Georgia	36	48550	50081.1	4136632	11.7366	0.0177154	-4.033322	0.0155502	0.0201821	0.707877	0.139892	0.969428	3.45663	0.9710416	0.9673799
3	1970	Greece	38	74009	74030.7	8725799	8.48163	0.0340462	-3.380037	0.0336992	0.0343968	0.999637	0.110681	0.999707	8.135192	0.9823107	0.9790712
3	1971	Greece	38	73819	74742.7	8741024	8.44512	0.0314344	-3.459852	0.0311017	0.0317707	0.999649	0.113546	0.987641	4.380952	0.9826452	0.9795485
3	1974	Greece	38	76291	77432.5	8933017	8.54034	0.0277664	-3.583927	0.0274414	0.0280953	0.999656	0.121168	0.985258	4.202189	0.9828519	0.9796432
3	1989	Greece	38	92650.5	92989.2	10031703	9.23577	0.0112276	-4.489378	0.011044	0.0114143	0.998877	0.135092	0.996358	5.611551	0.9920385	0.9925053
3	1990	Greece	38	94136	94569.1	10107316	9.31365	0.010686	-4.538818	0.0105056	0.0108696	0.998789	0.137407	0.995421	5.381618	0.992267	0.9927647
3	1991	Greece	38	95415.8	96025.9	10197580	9.35671	0.0100387	-4.601308	0.0098645	0.010216	0.9987	0.139667	0.993646	5.052367	0.9925221	0.9930621
3	1993	Greece	38	97401	97798.2	10413099	9.3537	0.00927525	-4.680405	0.0091076	0.009446	0.998517	0.146008	0.995939	5.502187	0.9922497	0.9926659
3	1994	Greece	38	97792	98252.2	10524413	9.29192	0.00893591	-4.717677	0.008777	0.0090977	0.998423	0.149582	0.995316	5.358914	0.9918985	0.9921905
3	1997	Greece	38	99663.6	101429	10780037	9.2452	0.00766584	-4.870981	0.0075222	0.0078122	0.998123	0.159921	0.98259	4.033131	0.9915699	0.9916738
3	1999	Greece	38	103178	103404	10905405	9.46118	0.0069227	-4.972949	0.006788	0.0070601	0.997908	0.166371	0.997815	6.123985	0.9920152	0.9921799
3	2001	Greece	38	102552	102899	10982576	9.3377	0.00590129	-5.132584	0.0057874	0.0060174	0.99768	0.1731	0.996628	5.688974	0.992106	0.9922642
3	2004	Greece	38	104900	105470	11060559	9.48415	0.00483159	-5.33258	0.0047328	0.0049324	0.997312	0.184145	0.994594	5.214821	0.9925683	0.9927726
3	2005	Greece	38	104965	106066	11090344	9.46454	0.00454937	-5.392767	0.0044569	0.0046437	0.997182	0.186561	0.989627	4.558082	0.9926409	0.9928511
3	2006	Greece	38	104967	105785	11112617	9.44575	0.00428872	-5.451767	0.0041941	0.0043855	0.997048	0.18739	0.99227	4.854823	0.9928628	0.9931338
3	2009	Greece	38	108279	109718	11192172	9.67453	0.00390513	-5.545463	0.0038173	0.003995	0.996624	0.188172	0.986891	4.321281	0.993593	0.9940232
3	2010	Greece	38	109079	111722	11197179	9.74165	0.00404172	-5.511086	0.0039533	0.0041321	0.996476	0.189844	0.97634	3.72002	0.9932025	0.9935001
3	2011	Greece	38	111090	114631	11165318	9.94956	0.00395531	-5.532696	0.0038643	0.0040485	0.996323	0.19316	0.969109	3.445914	0.9933375	0.9936283
3	2012	Greece	38	116659	117573	11110064	10.5003	0.0038637	-5.55613	0.0037762	0.0039533	0.996167	0.197828	0.99223	4.849646	0.9939362	0.9943109
3	2013	Greece	38	111788	118512	11039373	10.1263	0.00405201	-5.508543	0.003947	0.0041598	0.996007	0.203441	0.943264	2.81094	0.9922258	0.9920406
3	2014	Greece	38	113731	120768	10969002	10.3684	0.00419341	-5.474241	0.0040653	0.0043255	0.995844	0.209317	0.941735	2.782723	0.9916562	0.9911522
3	1977	Guatemala	39	64563	73670.5	6557722	9.84534	0.139001	-1.973271	0.135621	0.142466	0.954078	0.029193	0.876375	1.958543	0.9719028	0.9732682
3	1978	Guatemala	39	63720.8	72969.3	6721844	9.47966	0.133903	-2.010641	0.1306423	0.1372448	0.956602	0.029429	0.873254	1.930041	0.969599	0.97018
3	1979	Guatemala	39	71138	72659.2	6890546	10.324	0.128568	-2.051299	0.1253638	0.1318536	0.958665	0.029657	0.979064	3.845118	0.9766433	0.9786786
3	1980	Guatemala	39	71360	74264.6	7063318	10.1029	0.124141	-2.086335	0.1209872	0.1273776	0.960269	0.029875	0.960888	3.201436	0.975745	0.9775051
3	1981	Guatemala	39	71748	76945.3	7236323	9.91498	0.120854	-2.113171	0.117616	0.1241813	0.961419	0.030055	0.932454	2.625015	0.9747681	0.976229
3	1984	Guatemala	39	66260	71527.8	7809056	8.48502	0.10479	-2.255793	0.102054	0.1076001	0.961316	0.030551	0.926353	2.531972	0.9647361	0.9633721
3	1985	Guatemala	39	69455	70961.7	8018717	8.66161	0.100425	-2.298346	0.0979399	0.1029727	0.960181	0.030888	0.978768	3.830765	0.9674116	0.9670368
3	1986	Guatemala	39	66305	69830	8227437	8.05901	0.0963183	-2.340097	0.093869	0.0988315	0.958557	0.031261	0.949521	2.934392	0.9610469	0.9586144
3	1987	Guatemala	39	66346	68812	8451924	7.84981	0.0920767	-2.385133	0.0897633	0.0944498	0.956447	0.031688	0.964163	3.292294	0.9590485	0.9560817
3	1988	Guatemala	39	64062	67751.3	8688222	7.37343	0.0878481	-2.432146	0.0856368	0.0901165	0.953851	0.032174	0.945547	2.854429	0.9526224	0.9472967
3	1989	Guatemala	39	61525	68308.8	8929180	6.89033	0.0840134	-2.476779	0.0818391	0.0862455	0.950774	0.03269	0.900689	2.204907	0.9444715	0.9357675
3	1995	Guatemala	39	65151	69845.7	10387132	6.27228	0.0639005	-2.750429	0.0620856	0.0657684	0.922442	0.036206	0.932785	2.630278	0.9354294	0.9273958
3	1996	Guatemala	39	60612	69187.2	10628482	5.70279	0.060927	-2.79808	0.0591076	0.0628023	0.916136	0.036898	0.876058	1.955616	0.920076	0.9058505
3	1999	Guatemala	39	64560	70004.6	11443035	5.64186	0.0533749	-2.930414	0.0515462	0.0552685	0.89467	0.039128	0.922225	2.472971	0.9193625	0.9097475
3	2000	Guatemala	39	67160	70171	11726519	5.72719	0.0510885	-2.974197	0.049267	0.0529773	0.8867	0.039785	0.957091	3.104815	0.9224121	0.9158766
3	2001	Guatemala	39	67938	70470.2	12014792	5.65453	0.0491379	-3.013125	0.047308	0.0510385	0.878343	0.040286	0.964067	3.289497	0.920159	0.9145243
3	2002	Guatemala	39	65988	70838.8	12307589	5.36157	0.0471196	-3.055066	0.0452905	0.0490226	0.869609	0.040758	0.931523	2.610329	0.9104001	0.9028803
3	2003	Guatemala	39	66547	71689.8	12604816	5.27949	0.0452799	-3.094893	0.0434345	0.0472036	0.860511	0.041383	0.928263	2.560303	0.9072006	0.900637
3	2004	Guatemala	39	66831	73039.7	12903830	5.17916	0.0435451	-3.133959	0.0416282	0.0455502	0.851064	0.041984	0.914996	2.37622	0.9030454	0.8972619
3	2005	Guatemala	39	70950	74706	13204741	5.37307	0.0421889	-3.165597	0.0401831	0.0442949	0.84128	0.042562	0.949723	2.938615	0.9094617	0.9083057
3	2006	Guatemala	39	69714	74957.8	13505466	5.16191	0.0404307	-3.208165	0.0384635	0.0424986	0.831173	0.042852	0.930043	2.587352	0.9016461	0.9004353
3	2007	Guatemala	39	68365	75233.2	13808098	4.95108	0.0387643	-3.250256	0.0368019	0.0408313	0.820758	0.043149	0.908708	2.297966	0.8929725	0.8916995
3	2008	Guatemala	39	67310	75956.3	14112324	4.76959	0.037215	-3.291044	0.0352479	0.0392918	0.81005	0.04359	0.886168	2.052182	0.8844616	0.8834497
3	2009	Guatemala	39	71707	76870.3	14414481	4.97465	0.0357398	-3.33149	0.0337256	0.0378744	0.799064	0.044154	0.932831	2.631008	0.8934274	0.8980376
3	2010	Guatemala	39	72748	77953.4	14713479	4.94431	0.0343575	-3.370934	0.0322573	0.0365945	0.787816	0.04487	0.933224	2.637299	0.891295	0.8982431
3	2011	Guatemala	39	72354	78804.3	15014256	4.81902	0.0330222	-3.410574	0.030939	0.0352458	0.776321	0.045462	0.918148	2.417444	0.884836	0.8932948
3	2012	Guatemala	39	72657	79382.3	15309328	4.74593	0.0317546	-3.449717	0.0296398	0.0340203	0.764595	0.046189	0.91528	2.379873	0.8802826	0.890895
3	2013	Guatemala	39	74841	80229.8	15603480	4.79643	0.0305219	-3.489311	0.0283937	0.0328096	0.752654	0.047002	0.932833	2.631046	0.881617	0.8956563
3	2014	Guatemala	39	75779	81423.2	15904121	4.76474	0.0292701	-3.53119	0.0271766	0.0315248	0.740514	0.047898	0.930681	2.597198	0.8790058	0.8957785
3	1970	Guyana	40	4808	6085.27	685641	7.01242	0.089355	-2.415138	0.0859322	0.0929143	0.683826	0.036258	0.790105	1.325559	0.8700448	0.8490505
3	1971	Guyana	40	5248	6154.52	697337	7.52577	0.0871461	-2.440169	0.0838705	0.0905497	0.681466	0.036242	0.852706	1.755987	0.8910683	0.880226
3	1979	Guyana	40	5410	6134.86	770079	7.02525	0.0668848	-2.704784	0.0635713	0.0703709	0.659193	0.037529	0.881846	2.010025	0.8808554	0.8723214
3	1984	Guyana	40	4781	5962.77	777864	6.14632	0.0593716	-2.823939	0.0567733	0.0620888	0.642472	0.041095	0.801809	1.397638	0.8327264	0.8088878
3	1988	Guyana	40	4021	5623.19	745360	5.39471	0.0541758	-2.91552	0.0520403	0.0563991	0.628989	0.039992	0.715075	0.9201612	0.7854845	0.7458944
3	1990	Guyana	40	4878	5598.6	737046	6.61831	0.0521741	-2.953169	0.0502715	0.0541487	0.622144	0.039493	0.871289	1.9124	0.8601036	0.8548555
3	1991	Guyana	40	4539	5646.71	733039	6.19203	0.0510053	-2.975825	0.0491719	0.0529071	0.618685	0.040952	0.80383	1.410408	0.8349683	0.8212922
3	1992	Guyana	40	3972	5727.73	734698	5.4063	0.0498781	-2.998173	0.0479884	0.0518423	0.6152	0.04265	0.693468	0.8163845	0.7787349	0.7419947
3	1993	Guyana	40	4514	5831.6	739732	6.10221	0.0481596	-3.033236	0.0463259	0.0500658	0.611689	0.044496	0.774059	1.231372	0.8246421	0.8089367
3	1994	Guyana	40	4304	5949.29	745298	5.77487	0.0464922	-3.06847	0.0447335	0.0483201	0.608151	0.0465	0.723448	0.9616282	0.8013339	0.7771596
3	1995	Guyana	40	5178	5901.95	748831	6.91478	0.0449699	-3.101761	0.0432921	0.0467127	0.604586	0.048638	0.877337	1.96745	0.8637515	0.8638237
3	1996	Guyana	40	4811	5895	748023	6.43162	0.0433774	-3.137817	0.0417305	0.0450893	0.600995	0.047307	0.816116	1.49025	0.8437718	0.8388914
3	1997	Guyana	40	5134	5723.47	747112	6.87179	0.0420016	-3.170048	0.0404079	0.0436581	0.597378	0.04533	0.897008	2.164417	0.870034	0.8747319
3	1998	Guyana	40	5064	5592.76	746049	6.78776	0.0409351	-3.195767	0.0392941	0.0426446	0.593734	0.043685	0.905457	2.25938	0.8692271	0.8750333
3	1999	Guyana	40	4196	5430.16	744769	5.63396	0.0399673	-3.219692	0.0382696	0.0417404	0.590065	0.042269	0.772721	1.223742	0.807487	0.7950195
3	2000	Guyana	40	4808	5357.05	744041	6.46201	0.0391805	-3.239576	0.0374531	0.0409876	0.58637	0.041345	0.897509	2.169847	0.8573405	0.8625887
3	2001	Guyana	40	4629	5459.51	744470	6.21785	0.0386536	-3.253117	0.0369475	0.0404384	0.58265	0.041277	0.847878	1.718056	0.8433143	0.8457923
3	2002	Guyana	40	5070	5593.88	743860	6.8158	0.0382163	-3.264493	0.0364559	0.0400617	0.578906	0.041764	0.906347	2.269826	0.8706011	0.8810291
3	2003	Guyana	40	4984	5710.27	742735	6.71033	0.0378242	-3.274805	0.0360922	0.0396394	0.575139	0.042186	0.872814	1.926071	0.8634557	0.8732156
3	2004	Guyana	40	5140	5820.03	742398	6.92351	0.0375741	-3.281441	0.0357902	0.0394469	0.571349	0.042671	0.883157	2.022674	0.8702924	0.8824003
3	2005	Guyana	40	5232	5894.92	743340	7.0385	0.0373079	-3.288549	0.0355309	0.0391738	0.567537	0.042987	0.887544	2.065899	0.8728166	0.8862886
3	2006	Guyana	40	5031	5883.1	745588	6.74769	0.0365067	-3.31026	0.0347041	0.0384029	0.563704	0.042784	0.855161	1.775668	0.8597275	0.8716842
3	2007	Guyana	40	5026	5928.92	749003	6.71025	0.0356279	-3.334625	0.0337848	0.0375717	0.55985	0.042361	0.84771	1.716749	0.8587845	0.8717511
3	2008	Guyana	40	4994	5973.91	752971	6.63239	0.0348925	-3.355485	0.0329098	0.0369946	0.555977	0.041959	0.835969	1.628534	0.8553167	0.868772
3	2009	Guyana	40	4558	5961.99	756620	6.02416	0.0336967	-3.390354	0.0316109	0.0359202	0.552085	0.042065	0.76451	1.177566	0.8230536	0.8302277
3	2010	Guyana	40	5433	6039.3	759471	7.15366	0.0330087	-3.410985	0.0308133	0.0353604	0.548174	0.042817	0.899608	2.192879	0.8786441	0.8979586
3	2011	Guyana	40	5389	6087.58	763732	7.05614	0.0321249	-3.438123	0.0297929	0.0346395	0.544245	0.043837	0.885244	2.043059	0.87348	0.8929938
3	2012	Guyana	40	5542	6116.59	764898	7.24541	0.0311451	-3.469098	0.0287144	0.0337816	0.540299	0.045298	0.906061	2.26646	0.8800429	0.9011154
3	1970	Honduras	41	20191.6	31950.8	2702313	7.47197	0.134491	-2.006259	0.1287939	0.1404398	0.482564	0.031186	0.631961	0.5406377	0.7540894	0.7934224
3	1971	Honduras	41	20310.9	31815.9	2774717	7.31999	0.129841	-2.041447	0.1244764	0.1354363	0.479961	0.031228	0.638389	0.5683795	0.7463131	0.7856187
3	1972	Honduras	41	21446	31466.7	2855081	7.51152	0.125112	-2.078547	0.1201144	0.1303173	0.477269	0.031267	0.681545	0.7608793	0.7628201	0.8057413
3	1973	Honduras	41	20828.1	34058.7	2941976	7.07963	0.123903	-2.088255	0.1191588	0.1288365	0.474491	0.031372	0.611535	0.4537677	0.7291952	0.7679503
3	1975	Honduras	41	19172.2	30840.4	3125629	6.13387	0.111781	-2.191216	0.1080301	0.1156616	0.468676	0.031679	0.621658	0.4965927	0.6619968	0.6895871
3	1976	Honduras	41	17062	31484.3	3223819	5.29248	0.108267	-2.223157	0.1048405	0.111805	0.46564	0.031763	0.541921	0.1680772	0.5785304	0.5843514
3	1977	Honduras	41	17317	31157.9	3324011	5.20967	0.103201	-2.271079	0.1000162	0.1064867	0.462517	0.03189	0.555782	0.2240603	0.576086	0.5833797
3	1978	Honduras	41	16865	30813.5	3426508	4.92192	0.0977587	-2.325253	0.0948285	0.1007794	0.459307	0.032076	0.547325	0.1898703	0.5518887	0.5540866
3	1979	Honduras	41	18556	29364	3531853	5.2539	0.0914361	-2.392115	0.0887989	0.0941516	0.456006	0.032221	0.631931	0.5405104	0.6005583	0.6199778
3	1980	Honduras	41	18343	29222	3640683	5.03834	0.0871259	-2.440401	0.0846062	0.0897207	0.452611	0.032296	0.627713	0.5224178	0.5836083	0.6004685
3	1981	Honduras	41	18313	29457.6	3747327	4.88695	0.0830704	-2.488067	0.0807103	0.0854996	0.449114	0.03225	0.621674	0.4966578	0.5735588	0.5899526
3	1982	Honduras	41	18496	29869	3861346	4.79004	0.0792107	-2.535643	0.076959	0.0815284	0.445578	0.032127	0.619237	0.4863092	0.5697351	0.5875655
3	1983	Honduras	41	19304	30076.7	3981971	4.84785	0.0755617	-2.582805	0.0734259	0.0777597	0.442081	0.032031	0.641825	0.5832946	0.5833397	0.6076621
3	1987	Honduras	41	15033	30638.4	4495904	3.34371	0.0629464	-2.765472	0.0612243	0.0647169	0.427917	0.032774	0.49066	-0.0373662	0.422771	0.4077111
3	1988	Honduras	41	17422	30865.2	4630395	3.76253	0.0601016	-2.811719	0.0584337	0.061817	0.424313	0.033292	0.564455	0.2592624	0.4804535	0.4857569
3	1989	Honduras	41	10533	31168.4	4764813	2.21058	0.057444	-2.856946	0.0558054	0.0591306	0.42068	0.033813	0.337938	-0.6724969	0.2920624	0.2479781
3	1990	Honduras	41	17083	31114.7	4897916	3.48781	0.0550111	-2.90022	0.053397	0.056674	0.417019	0.034306	0.549033	0.196766	0.4540309	0.4558996
3	2008	Honduras	41	5434	38391	7238028	0.750757	0.0277955	-3.58288	0.026153	0.0295412	0.347847	0.04304	0.141543	-1.802529	0.1751065	0.1426151
3	2009	Honduras	41	5375	39083.7	7381173	0.728204	0.0268876	-3.616091	0.0252124	0.0286741	0.343907	0.043527	0.137525	-1.835999	0.1737204	0.1423065
3	2010	Honduras	41	5867	40158.9	7524612	0.779708	0.0262933	-3.638441	0.0245676	0.0281403	0.339964	0.044102	0.146094	-1.765567	0.1769418	0.1471324
3	2011	Honduras	41	5809	40772.1	7663508	0.758008	0.0254705	-3.670233	0.0237059	0.0273665	0.33602	0.044545	0.142475	-1.794884	0.1754824	0.1467455
3	2012	Honduras	41	6023	41962.4	7802016	0.77198	0.0251934	-3.681173	0.0233684	0.0271609	0.332077	0.045087	0.143533	-1.786247	0.1736244	0.1457611
3	2013	Honduras	41	6477	42407.8	7939066	0.815839	0.0241815	-3.722168	0.0223529	0.0261597	0.328135	0.045772	0.152731	-1.713337	0.1789672	0.1532391
3	1985	Croatia	23	52062	53428.5	4720635	11.0286	0.0182319	-4.00458	0.0177958	0.0186787	0.998924	0.107309	0.974423	3.640159	0.9679251	0.9678168
3	1986	Croatia	23	51705	53795.8	4735627	10.9183	0.0170902	-4.069251	0.016748	0.0174394	0.999179	0.107408	0.961135	3.20803	0.9687372	0.9689118
3	1987	Croatia	23	53044	54157.1	4752025	11.1624	0.0156778	-4.15551	0.0153292	0.0160343	0.999401	0.108495	0.979447	3.863985	0.9722834	0.9734169
3	1988	Croatia	23	52669	53981.8	4766814	11.0491	0.0145047	-4.233285	0.0142036	0.0148121	0.999589	0.110368	0.975681	3.691883	0.9727133	0.9739435
3	1989	Croatia	23	52552	53569	4776456	11.0023	0.0133573	-4.315694	0.0130966	0.0136231	0.999742	0.112922	0.981016	3.944975	0.9734396	0.9748116
3	1990	Croatia	23	52183	53144.9	4777744	10.9221	0.0126163	-4.372769	0.0123275	0.0129118	0.99986	0.116008	0.981901	3.99364	0.9730135	0.9741953
3	1991	Croatia	23	51561	56184.6	4760326	10.8314	0.0153177	-4.178748	0.014181	0.0165454	0.999943	0.119601	0.917706	2.41158	0.9637051	0.9613051
3	1992	Croatia	23	49600	55043	4732960	10.4797	0.0142508	-4.250945	0.0136187	0.0149122	0.999992	0.123523	0.901113	2.209653	0.960705	0.9569957
3	1993	Croatia	23	50076	53136.8	4694742	10.6664	0.0125109	-4.381152	0.0121037	0.0129319	1	0.127005	0.942398	2.794877	0.9652694	0.9633588
3	1994	Croatia	23	49238	52571.9	4655415	10.5765	0.0115772	-4.458721	0.0112975	0.0118637	0.999993	0.13121	0.936585	2.692537	0.9648364	0.9626363
3	1995	Croatia	23	49935	53829.5	4618650	10.8116	0.0118861	-4.432389	0.0113509	0.0124464	0.99995	0.136152	0.92765	2.551144	0.9629291	0.9595028
3	1996	Croatia	23	50480	53166.9	4580430	11.0208	0.0105601	-4.550671	0.0102961	0.010831	0.999882	0.140171	0.949463	2.933193	0.9666845	0.9646881
3	1997	Croatia	23	51922	53304.3	4539589	11.4376	0.0102364	-4.581807	0.009971	0.0105089	0.999792	0.144567	0.974067	3.625979	0.9684302	0.9667907
3	1998	Croatia	23	52280	53421	4497204	11.625	0.00983733	-4.621571	0.0095822	0.0100993	0.999692	0.149427	0.978641	3.824702	0.9684895	0.9666146
3	1999	Croatia	23	51936	53380.6	4456916	11.6529	0.00949507	-4.656982	0.0092448	0.0097522	0.999593	0.154135	0.972938	3.582185	0.9673315	0.9647671
3	2000	Croatia	23	50240	52971.2	4423937	11.3564	0.00912793	-4.696416	0.0088839	0.0093787	0.999402	0.158465	0.94844	2.91207	0.9639505	0.9597918
3	2001	Croatia	23	49548	52297.5	4386060	11.2967	0.00875914	-4.737657	0.0085098	0.0090158	0.999136	0.162033	0.947426	2.891523	0.9626904	0.9577913
3	2002	Croatia	23	50468.7	51673.9	4365691	11.5603	0.00825001	-4.797542	0.0080131	0.0084939	0.998804	0.165168	0.976677	3.734708	0.9649954	0.9609988
3	2004	Croatia	23	49745	52387.6	4372495	11.3768	0.00728959	-4.921308	0.0070639	0.0075225	0.997955	0.171737	0.949556	2.935141	0.9638866	0.9592469
3	2005	Croatia	23	51784	52790	4373796	11.8396	0.00691493	-4.974072	0.006706	0.0071304	0.997443	0.173517	0.980943	3.941068	0.9678355	0.9648367
3	2006	Croatia	23	50377	53078.9	4371941	11.5228	0.00656944	-5.025327	0.0063605	0.0067852	0.996876	0.174029	0.949096	2.925568	0.9665906	0.9631802
3	2007	Croatia	23	52300.8	53236.4	4359345	11.9974	0.00630889	-5.065796	0.0061156	0.0065083	0.996255	0.173885	0.982426	4.02359	0.9706231	0.9688303
3	2008	Croatia	23	52147	53387.8	4340917	12.0129	0.00601398	-5.113668	0.0058329	0.0062007	0.995582	0.173847	0.976759	3.738333	0.9716946	0.9703722
3	2009	Croatia	23	52407	53501.3	4322298	12.1248	0.00583418	-5.144022	0.0056436	0.0060312	0.994858	0.174564	0.979546	3.868908	0.9724622	0.9714076
3	2010	Croatia	23	52090	53664.9	4307593	12.0926	0.00554198	-5.195404	0.0053687	0.0057209	0.994084	0.176432	0.970653	3.498783	0.9726086	0.9716161
3	2011	Croatia	23	51016	53540.1	4282452	11.9128	0.00525425	-5.248718	0.0050811	0.0054333	0.993259	0.177886	0.952855	3.006244	0.9721238	0.9710215
3	2012	Croatia	23	51705	53519.5	4265984	12.1203	0.00501595	-5.295132	0.0048249	0.0052146	0.992382	0.180101	0.966097	3.349759	0.9733283	0.972598
3	2013	Croatia	23	50380	53475.4	4254672	11.8411	0.0048885	-5.32087	0.0046698	0.0051174	0.991452	0.18286	0.942115	2.789668	0.9709358	0.9693378
3	2014	Croatia	23	50837	53690.8	4244517	11.9771	0.00476264	-5.346953	0.0044994	0.0050413	0.991452	0.186091	0.946847	2.879959	0.9708228	0.9689885
3	1972	Hungary	42	118987	122344	10372130	11.4718	0.0366346	-3.306763	0.0361689	0.0371062	0.999845	0.119741	0.972561	3.567981	0.9809515	0.9776049
3	1973	Hungary	42	123361	125002	10410650	11.8495	0.0363623	-3.314222	0.0359085	0.0368219	0.999836	0.122234	0.98687	4.319629	0.9816983	0.9785758
3	1974	Hungary	42	125813	127795	10466188	12.0209	0.038804	-3.249233	0.0383503	0.0392629	0.999826	0.124728	0.984492	4.150801	0.9800535	0.975779
3	1977	Hungary	42	132031	133601	10625810	12.4255	0.0289345	-3.542722	0.0285613	0.0293124	0.999793	0.13091	0.988247	4.431791	0.9847187	0.9828527
3	1979	Hungary	42	136816	139364	10668829	12.8239	0.026323	-3.637311	0.025948	0.0267035	0.999768	0.134529	0.981717	3.983324	0.9860945	0.984727
3	1982	Hungary	42	144301	146342	10636725	13.5663	0.0219956	-3.816915	0.0216691	0.0223269	0.999727	0.127579	0.986056	4.258636	0.9903529	0.9905955
3	1987	Hungary	42	142584	143293	10472336	13.6153	0.0194607	-3.93936	0.0191224	0.0198049	0.999646	0.127549	0.99505	5.30342	0.9908856	0.9912269
3	1988	Hungary	42	140022	142695	10438264	13.4143	0.0179337	-4.021074	0.0176088	0.0182646	0.999629	0.129958	0.981267	3.958547	0.9909613	0.991328
3	1991	Hungary	42	144804	146751	10373671	13.9588	0.0174405	-4.048963	0.0171021	0.0177855	0.999578	0.135654	0.986732	4.309021	0.9908015	0.9909627
3	1996	Hungary	42	143120	143672	10295070	13.9018	0.012373	-4.392239	0.012094	0.0126584	0.999488	0.14411	0.99616	5.558428	0.9922253	0.9927223
3	1997	Hungary	42	139425	140903	10273216	13.5717	0.0118587	-4.434695	0.0115759	0.0121483	0.999469	0.145698	0.989514	4.547126	0.9918969	0.9923245
3	2001	Hungary	42	132179	133720	10174738	12.9909	0.00958944	-4.647093	0.0093314	0.0098546	0.99939	0.151435	0.988474	4.451563	0.9918218	0.9922293
3	2013	Hungary	42	126777	127251	9889079	12.8199	0.00561844	-5.181701	0.0054124	0.0058323	0.999122	0.173623	0.996277	5.589553	0.9921974	0.9924915
3	2014	Hungary	42	126308	127932	9864884	12.8038	0.00552497	-5.198477	0.0053123	0.0057461	0.999098	0.17723	0.987303	4.353646	0.9917861	0.9919185
3	2015	Hungary	42	126777	129050	9884838	12.8254	0.00560977	-5.183245	0.0053817	0.0058475	0.999073	0.179663	0.98239	4.021521	0.9912457	0.9911567
3	1971	Ireland	46	31889	33433.9	2988492	10.6706	0.0217136	-3.829818	0.0213153	0.0221193	0.999157	0.111816	0.953792	3.027303	0.9943117	0.9944094
3	1973	Ireland	46	34192	34290.1	3081165	11.0971	0.0213229	-3.847973	0.0209107	0.0217433	0.99906	0.109687	0.997139	5.853878	0.9949616	0.995217
3	1975	Ireland	46	33173	33770.8	3174997	10.4482	0.020337	-3.895312	0.0199534	0.020728	0.998966	0.108432	0.982297	4.016181	0.994264	0.9943537
3	1979	Ireland	46	33767	33808.2	3373158	10.0105	0.0156778	-4.155511	0.015355	0.0160074	0.998783	0.108434	0.998782	6.709211	0.9948056	0.9950805
3	1980	Ireland	46	33470	33506.1	3414473	9.80239	0.0141652	-4.256964	0.0138767	0.0144598	0.998738	0.108384	0.998923	6.832834	0.9949918	0.9953312
3	1981	Ireland	46	32926	33142.2	3448529	9.54784	0.0131809	-4.328985	0.0129156	0.0134517	0.998693	0.108298	0.993477	5.025902	0.994937	0.9952788
3	1982	Ireland	46	32455	32944.2	3474456	9.34103	0.0128116	-4.357401	0.0125493	0.0130795	0.998649	0.10811	0.985149	4.194748	0.9947013	0.9949917
3	1983	Ireland	46	32972	32999.7	3494948	9.43419	0.0121665	-4.40907	0.0118973	0.0124417	0.998587	0.10794	0.99916	7.081471	0.9950614	0.9954353
3	1984	Ireland	46	32073	32756.7	3513190	9.12931	0.0113252	-4.480722	0.0110673	0.0115892	0.998528	0.108344	0.979128	3.848271	0.994875	0.9952202
3	1987	Ireland	46	31403	31734.8	3542370	8.86497	0.00997551	-4.607623	0.009736	0.0102209	0.998371	0.110491	0.989545	4.550117	0.9947455	0.9950539
3	1988	Ireland	46	31570	31653.5	3540464	8.91691	0.0100609	-4.599102	0.0097901	0.0103392	0.998324	0.111686	0.997363	5.935462	0.9946033	0.9948547
3	1990	Ireland	46	31366	31498	3530708	8.88377	0.00933579	-4.6739	0.0091014	0.0095762	0.998237	0.113872	0.995811	5.471006	0.9946426	0.9948874
3	1991	Ireland	46	31301	31394.7	3537084	8.84938	0.00873314	-4.740631	0.0085133	0.0089587	0.998197	0.114647	0.997014	5.810845	0.9948258	0.9951177
3	1992	Ireland	46	30927	31437.9	3556046	8.69702	0.00802816	-4.8248	0.0078245	0.0082371	0.998159	0.114798	0.983748	4.103155	0.9949503	0.9952841
3	1994	Ireland	46	30929.1	31278.7	3586003	8.62495	0.00734708	-4.913453	0.0071334	0.0075671	0.998088	0.114717	0.988825	4.48283	0.995153	0.9955342
3	1997	Ireland	46	31580	31637.6	3678286	8.58552	0.00749049	-4.894121	0.007265	0.007723	0.997993	0.113878	0.998181	6.307541	0.994776	0.9950423
3	1998	Ireland	46	31562	31691.4	3712159	8.50233	0.00734479	-4.913764	0.0071232	0.0075732	0.997964	0.113657	0.995917	5.496837	0.9946694	0.9949066
3	2001	Ireland	46	30212	30460.9	3858050	7.8309	0.00685989	-4.982064	0.0066767	0.0070481	0.997887	0.111935	0.99183	4.799082	0.9935884	0.9935221
3	2004	Ireland	46	28665	28754.9	4067960	7.04653	0.00551168	-5.200886	0.0053452	0.0056833	0.997822	0.111219	0.996875	5.765206	0.9929777	0.9927593
3	2005	Ireland	46	28260	28470.4	4158683	6.79542	0.00498146	-5.302032	0.0048333	0.0051341	0.997803	0.110582	0.992608	4.89998	0.9930171	0.992845
3	2007	Ireland	46	28117	28215.2	4400329	6.38975	0.00442412	-5.420685	0.004271	0.0045827	0.997768	0.108112	0.996521	5.657558	0.9927912	0.9925839
3	2008	Ireland	46	28273	28547.2	4495005	6.28987	0.00438959	-5.42852	0.0042544	0.004529	0.997752	0.108708	0.990396	4.635952	0.9923628	0.991981
3	2009	Ireland	46	28898	28905.6	4546384	6.35626	0.00424555	-5.461883	0.0041267	0.0043679	0.997737	0.11084	0.999736	8.237535	0.9924947	0.9921347
3	2010	Ireland	46	27122	28554.4	4574981	5.92833	0.00418876	-5.47535	0.0040649	0.0043164	0.997723	0.1137	0.949838	2.941025	0.9906497	0.9894568
3	2011	Ireland	46	28456	28945.7	4591618	6.19738	0.00403431	-5.512919	0.0039136	0.0041587	0.99771	0.116949	0.983081	4.062253	0.9914724	0.9906083
3	2014	Ireland	46	29113	29643.7	4612216	6.31215	0.00410046	-5.496656	0.0039333	0.0042747	0.997679	0.128158	0.982098	4.004781	0.9898249	0.987887
3	1974	Iran	44	49151	327452	32259144	1.52363	0.158805	-1.840081	0.1459941	0.172739	0.106881	0.031876	0.150101	-1.733807	0.1266151	0.1325593
3	1975	Iran	44	53923	312101	33290734	1.61976	0.142381	-1.949248	0.1307766	0.1550153	0.106881	0.031496	0.172774	-1.566091	0.1460616	0.1601421
3	1978	Iran	44	81584	318125	36620717	2.22781	0.116362	-2.151051	0.1075776	0.1258634	0.106881	0.030235	0.256453	-1.064489	0.2262577	0.2796865
3	1979	Iran	44	54946	292157	37847593	1.45177	0.109132	-2.215198	0.1009208	0.1180112	0.113838	0.029923	0.18807	-1.462598	0.1679963	0.1895154
3	1980	Iran	44	64401	311801	39146688	1.64512	0.107026	-2.234687	0.0996567	0.1149395	0.121159	0.029675	0.206545	-1.345878	0.1879605	0.2149507
3	1981	Iran	44	65201	345124	40489468	1.61032	0.106283	-2.241652	0.0986712	0.1144815	0.128858	0.02944	0.18892	-1.457041	0.1865098	0.2088568
3	1982	Iran	44	69274	343575	41927069	1.65225	0.100983	-2.2928	0.0930257	0.1096217	0.136944	0.029209	0.201627	-1.376157	0.19974	0.223928
3	1983	Iran	44	70902	339335	43473089	1.63094	0.0949689	-2.354206	0.0879479	0.1025503	0.145432	0.02919	0.208944	-1.331302	0.2091161	0.2330918
3	1984	Iran	44	74193	322136	45138348	1.64368	0.0883139	-2.426857	0.0812538	0.0959876	0.154332	0.029385	0.230315	-1.206531	0.2240156	0.2497172
3	1985	Iran	44	73253	318899	46925767	1.56104	0.0837892	-2.479451	0.0772656	0.0908637	0.163656	0.02985	0.229706	-1.20997	0.2252924	0.2463916
3	1986	Iran	44	190061	326503	48746589	3.89896	0.0808703	-2.514909	0.0743668	0.0879424	0.173417	0.030436	0.582111	0.3314463	0.5160863	0.6371839
3	1987	Iran	44	75796	331847	50714931	1.49455	0.0778267	-2.55327	0.0718136	0.0843433	0.183627	0.031136	0.228407	-1.217329	0.2314373	0.2436635
3	1996	Iran	44	180689	281104	61578230	2.9343	0.048727	-3.021521	0.0444358	0.0534327	0.298099	0.038626	0.642783	0.5874627	0.5294983	0.5655581
3	1997	Iran	44	189711	282783	62529582	3.03394	0.0472208	-3.052921	0.0431447	0.051682	0.313419	0.039503	0.670872	0.712132	0.5523847	0.5838811
3	1998	Iran	44	201466	286302	63546927	3.17035	0.0452194	-3.09623	0.0413709	0.0494258	0.328943	0.040647	0.703682	0.8648956	0.5821155	0.6109815
3	1999	Iran	44	214959	291056	64600751	3.3275	0.0431571	-3.142909	0.0391658	0.0475552	0.344913	0.041719	0.738548	1.038437	0.6150239	0.6419797
3	2000	Iran	44	230368	300929	65708475	3.50591	0.0407886	-3.199353	0.0367277	0.0452985	0.361338	0.042682	0.765522	1.183197	0.6522495	0.6784393
3	2001	Iran	44	244491	312707	66844104	3.65763	0.038626	-3.25383	0.0345805	0.0431447	0.378218	0.043759	0.781853	1.276496	0.6839427	0.7077952
3	2002	Iran	44	281106	324192	67974542	4.13546	0.0364108	-3.312889	0.0320999	0.0413006	0.395546	0.044821	0.867098	1.875543	0.7469433	0.7758633
3	2003	Iran	44	268785	378189	69134078	3.88788	0.036324	-3.315278	0.0315771	0.0417843	0.413313	0.046042	0.710715	0.8988609	0.7245833	0.7379313
3	2004	Iran	44	242752	349355	70293217	3.45342	0.0317178	-3.450878	0.0277192	0.0362932	0.431504	0.04722	0.694858	0.8229309	0.7118402	0.7114804
3	2005	Iran	44	250464	354530	71398762	3.50796	0.0294686	-3.524431	0.0256461	0.0338609	0.450098	0.048345	0.706469	0.8782949	0.7354212	0.7317765
3	2006	Iran	44	256259	354797	72273787	3.54567	0.027428	-3.59619	0.0238519	0.0315403	0.469075	0.048443	0.72227	0.9557488	0.7585371	0.7522588
3	2007	Iran	44	231157	355271	73183604	3.15859	0.0256712	-3.662385	0.0223134	0.0295343	0.488413	0.04847	0.65065	0.621899	0.7393502	0.7153034
3	2008	Iran	44	227004	354947	74091578	3.06383	0.0242096	-3.721007	0.0208468	0.0281147	0.50809	0.048355	0.639544	0.5733835	0.7475448	0.7153431
3	2009	Iran	44	226586	354811	75004386	3.02097	0.0230453	-3.770293	0.0198722	0.0267252	0.528079	0.048281	0.63861	0.5693381	0.7586886	0.7196236
3	2010	Iran	44	246010	355258	75923388	3.24024	0.0220044	-3.816511	0.0188918	0.02563	0.548355	0.048313	0.692482	0.811748	0.7923788	0.7574497
3	2011	Iran	44	260920	353758	76804201	3.39721	0.0210905	-3.858934	0.0180392	0.0246579	0.568892	0.048101	0.737567	1.033361	0.8174309	0.7840419
3	2012	Iran	44	255941	360091	77739743	3.29228	0.0204533	-3.889612	0.0175446	0.0238443	0.589662	0.048018	0.710768	0.8991145	0.8188179	0.7756962
3	2013	Iran	44	265017	364041	78680684	3.36826	0.0198872	-3.91768	0.0169769	0.0232964	0.610638	0.048056	0.727986	0.9844267	0.8330577	0.7874035
3	2014	Iran	44	271405	363831	79601647	3.40954	0.0193561	-3.944747	0.0165939	0.0225781	0.63179	0.048597	0.745964	1.077199	0.8430008	0.7929379
3	2015	Iran	44	325647	356775	80476413	4.04649	0.0187539	-3.976353	0.016017	0.0219585	0.653089	0.049751	0.912753	2.347719	0.8860797	0.853948
3	1976	Iraq	45	48310	110074	12104978	3.99092	0.0944206	-2.359996	0.089897	0.0991719	0.261476	0.041641	0.438886	-0.2456857	0.4341002	0.4934759
3	1977	Iraq	45	50558	110024	12512591	4.04057	0.0895996	-2.412405	0.0857513	0.0936205	0.278854	0.041447	0.459519	-0.1622788	0.4604478	0.5160602
3	1989	Iraq	45	92255	120353	17121514	5.38825	0.0541926	-2.915211	0.0524976	0.0559423	0.476898	0.03854	0.766536	1.188852	0.7864974	0.8042844
3	2008	Iraq	45	99414	193293	29589878	3.35973	0.0366073	-3.307508	0.0344299	0.0389224	0.456449	0.033037	0.514317	0.0572831	0.6139085	0.5876176
3	1979	Iceland	43	1482	1520.22	225951	6.55894	0.0102553	-4.57996	0.0097708	0.0107638	0.978027	0.097575	0.97486	3.657851	0.9832802	0.9814968
3	1980	Iceland	43	1538	1540.04	228207	6.73951	0.0097219	-4.633375	0.0092771	0.010188	0.977263	0.098603	0.998672	6.622983	0.9848271	0.9837222
3	1982	Iceland	43	1582.05	1590.2	233711	6.76927	0.00866293	-4.748703	0.0082546	0.0090914	0.975689	0.099438	0.994873	5.268057	0.9861211	0.9855864
3	1984	Iceland	43	1583.63	1630.43	238776	6.63227	0.00792486	-4.83775	0.0075469	0.0083217	0.973803	0.10079	0.971299	3.521685	0.9859383	0.9853947
3	1986	Iceland	43	1597.62	1682.79	242639	6.58436	0.00768945	-4.867906	0.007314	0.0080842	0.971959	0.103342	0.949388	2.931619	0.9850818	0.984201
3	1989	Iceland	43	1713	1730.04	252788	6.77644	0.00674231	-4.999353	0.0064032	0.0070994	0.969427	0.105251	0.990152	4.610584	0.9869936	0.9868586
3	1990	Iceland	43	1704	1748.2	255007	6.68216	0.00653343	-5.030824	0.0061894	0.0068966	0.968633	0.10625	0.974715	3.651922	0.9865294	0.9862466
3	1992	Iceland	43	1718	1756.91	260951	6.5836	0.00616293	-5.089203	0.0058302	0.0065147	0.967109	0.108044	0.977852	3.787619	0.9860197	0.9855695
3	1993	Iceland	43	1753	1776.14	263446	6.65412	0.00577564	-5.154106	0.0054606	0.0061089	0.966373	0.109276	0.986972	4.327516	0.9868823	0.9867446
3	1994	Iceland	43	1716	1802.66	265589	6.4611	0.00571224	-5.165144	0.0054069	0.0060348	0.965652	0.1106	0.951925	2.985725	0.9854771	0.9848358
3	1998	Iceland	43	1821	1832.2	273682	6.6537	0.00453366	-5.396225	0.0042675	0.0048164	0.962893	0.115795	0.993888	5.091393	0.9879307	0.9881452
3	2001	Iceland	43	1725	1821.86	284324	6.06703	0.00379791	-5.573305	0.0035542	0.0040584	0.960922	0.116283	0.946832	2.879664	0.9865779	0.9864855
3	2002	Iceland	43	1822	1827.29	286983	6.3488	0.0036317	-5.618055	0.0033955	0.0038844	0.960279	0.11691	0.997107	5.842719	0.9883095	0.9887333
3	2003	Iceland	43	1826	1833.21	289131	6.31547	0.00344823	-5.669894	0.0032223	0.00369	0.959644	0.117478	0.996065	5.533937	0.9885079	0.9890006
3	2004	Iceland	43	1823	1838.14	291741	6.2487	0.00331741	-5.70857	0.0030916	0.0035597	0.959015	0.117767	0.991762	4.790767	0.9884236	0.9889087
3	2005	Iceland	43	1837	1848.87	296423	6.19722	0.00316883	-5.754393	0.0029599	0.0033925	0.958393	0.11738	0.993578	5.041511	0.9886076	0.989167
3	2012	Iceland	43	1955	2029	320787	6.09439	0.00233437	-6.060014	0.0021646	0.0025175	0.954223	0.127767	0.963531	3.274144	0.9888542	0.9894528
3	2014	Iceland	43	2048	2144.01	325793	6.2862	0.00232512	-6.063985	0.0021443	0.0025212	0.953091	0.133969	0.955218	3.060128	0.988418	0.9887982
3	2015	Iceland	43	2182	2199.12	328076	6.6509	0.00232831	-6.062612	0.0021466	0.0025254	0.952536	0.136972	0.992216	4.847885	0.9893721	0.9899387
3	1970	Israel	47	20416	21917.6	2849705	7.16425	0.0304733	-3.490906	0.0291927	0.03181	0.999265	0.065036	0.931489	2.609788	0.9817273	0.9815258
3	1971	Israel	47	20529	21320.5	2938251	6.98681	0.0271362	-3.606886	0.026673	0.0276075	0.999309	0.067198	0.962878	3.255703	0.9819641	0.9818592
3	1972	Israel	47	21827	22237.5	3031747	7.19948	0.0273105	-3.600486	0.026827	0.0278026	0.999351	0.069489	0.98154	3.973511	0.9824156	0.9823416
3	1975	Israel	47	24600	24703.9	3316459	7.41755	0.0291634	-3.534842	0.0286959	0.0296384	0.99946	0.07744	0.995796	5.467398	0.9795687	0.9780305
3	1976	Israel	47	24012	24800.2	3399761	7.06285	0.0259396	-3.651984	0.0255115	0.0263749	0.99949	0.079511	0.96822	3.416609	0.9785308	0.9765999
3	1977	Israel	47	24951	25113.8	3488426	7.15251	0.0222947	-3.803408	0.0218875	0.0227094	0.999518	0.081586	0.993518	5.032278	0.9815934	0.9809203
3	1978	Israel	47	25153	25529.4	3581671	7.0227	0.0201884	-3.902648	0.0198128	0.0205711	0.999542	0.083579	0.985256	4.202046	0.9818696	0.9813027
3	1979	Israel	47	25700	25890.9	3674809	6.99356	0.0186088	-3.984122	0.0182602	0.018964	0.999564	0.085158	0.992628	4.902705	0.9825708	0.9822421
3	1980	Israel	47	26278	26302.5	3763403	6.98251	0.0171807	-4.063968	0.0168519	0.0175159	0.999582	0.086304	0.999069	6.977909	0.9834288	0.983385
3	1981	Israel	47	26010	26691.6	3847275	6.76063	0.0166497	-4.095365	0.016343	0.0169621	0.999598	0.086228	0.974464	3.641808	0.9822719	0.981846
3	1983	Israel	47	27892	28030.4	3996235	6.97957	0.0160394	-4.13271	0.0157122	0.0163734	0.99962	0.085452	0.995061	5.305637	0.9839931	0.9840903
3	1984	Israel	47	27931	28508.7	4066536	6.8685	0.0149475	-4.203215	0.0146678	0.0152325	0.999628	0.085263	0.979738	3.878517	0.9843091	0.9845305
3	1985	Israel	47	28093	28807.6	4136872	6.79088	0.0137643	-4.285676	0.0134845	0.0140499	0.999633	0.085407	0.975195	3.671584	0.9849418	0.9853731
3	1987	Israel	47	29244	29389.8	4270064	6.84861	0.0128737	-4.352568	0.0125936	0.01316	0.999636	0.085791	0.995038	5.301051	0.9857678	0.9863945
3	1988	Israel	47	29146	29737.8	4339139	6.717	0.0122768	-4.40004	0.0120112	0.0125484	0.999634	0.086857	0.980098	3.896827	0.9853185	0.9858145
3	1989	Israel	47	28574	29839.2	4421516	6.46249	0.0118907	-4.432003	0.0116532	0.0121329	0.999629	0.087946	0.9576	3.117282	0.9838051	0.9838395
3	1990	Israel	47	28725	30473.9	4525297	6.34765	0.011863	-4.434331	0.0116346	0.0120959	0.999622	0.088901	0.94261	2.798778	0.982563	0.9821375
3	1991	Israel	47	31266	31709.8	4655519	6.7159	0.0115517	-4.460927	0.0113457	0.0117613	0.999612	0.090161	0.986006	4.25501	0.9848679	0.9851216
3	1993	Israel	47	33000	34003.9	4989084	6.61444	0.0104419	-4.561933	0.0102388	0.0106489	0.999585	0.092901	0.970477	3.492607	0.9848519	0.9850605
3	1994	Israel	47	33535	35111.7	5166655	6.49066	0.00963114	-4.642754	0.0094255	0.0098412	0.999568	0.094658	0.955096	3.057274	0.9848231	0.9850206
3	1995	Israel	47	35348	35887.1	5334315	6.62653	0.00888113	-4.723826	0.008691	0.0090754	0.999548	0.096757	0.984977	4.183008	0.9862298	0.9868013
3	1996	Israel	47	34658	36184.6	5486639	6.3168	0.00843313	-4.775587	0.0082389	0.008632	0.999526	0.097339	0.957812	3.122519	0.9848905	0.985095
3	1997	Israel	47	36106	36473.5	5629626	6.41357	0.00823915	-4.798859	0.0080629	0.0084193	0.999501	0.098196	0.989925	4.587575	0.9854229	0.985748
3	2001	Israel	47	37184	37495.1	6134637	6.06132	0.00693596	-4.971035	0.0067859	0.0070893	0.999374	0.100469	0.991704	4.783635	0.9845935	0.9846399
3	2004	Israel	47	37785	38606.9	6496945	5.81581	0.00612848	-5.094809	0.0059908	0.0062693	0.999252	0.100142	0.97871	3.828018	0.9843675	0.9843559
3	2005	Israel	47	38911	38974.2	6636116	5.86352	0.00563137	-5.179402	0.0055089	0.0057566	0.999206	0.100206	0.998378	6.42268	0.9857833	0.9862178
3	2006	Israel	47	38703	39837.2	6795043	5.69577	0.00566419	-5.173592	0.0055358	0.0057955	0.999157	0.100266	0.971529	3.529998	0.9843531	0.9843341
3	2007	Israel	47	39836	39923.5	6962376	5.72161	0.00531211	-5.237766	0.0051763	0.0054515	0.999106	0.100351	0.997807	6.120383	0.9853094	0.9855941
3	2008	Israel	47	39484	40318.4	7134158	5.5345	0.00523685	-5.252035	0.0051177	0.0053588	0.999052	0.100814	0.979304	3.856905	0.9839491	0.9837894
3	2009	Israel	47	38812	40718.8	7301308	5.31576	0.0050842	-5.281618	0.0049579	0.0052137	0.998995	0.101801	0.953172	3.01332	0.9823672	0.9816306
3	2010	Israel	47	39624	40693.2	7457484	5.31332	0.00462071	-5.377207	0.0045145	0.0047295	0.998936	0.103498	0.973726	3.612533	0.9834469	0.9831007
3	2011	Israel	47	40889	41279.8	7593651	5.38463	0.00443099	-5.419132	0.004324	0.0045406	0.998874	0.104501	0.990533	4.650475	0.9841975	0.9840782
3	2012	Israel	47	40736	41664.6	7716949	5.27877	0.00418952	-5.47517	0.0040901	0.0042913	0.998809	0.106143	0.977712	3.781155	0.983798	0.9835259
3	2013	Israel	47	40105	42387.3	7828467	5.12297	0.00390271	-5.546084	0.0038004	0.0040078	0.998742	0.107925	0.946156	2.86632	0.9832491	0.9827771
3	2014	Israel	47	42085	45045.3	7940941	5.29975	0.00478965	-5.341299	0.0046194	0.0049662	0.998672	0.110071	0.934281	2.65439	0.9797081	0.9775106
3	1970	Italy	48	521079	527559	53393290	9.75926	0.0327528	-3.418766	0.0325719	0.0329348	1	0.110532	0.987718	4.387242	0.9837978	0.9828634
3	1971	Italy	48	522642	530415	53721779	9.72868	0.0319826	-3.442564	0.03181	0.032156	1	0.11303	0.985346	4.208272	0.9832386	0.982008
3	1972	Italy	48	523819	534506	54072197	9.6874	0.0299702	-3.50755	0.0297852	0.0301564	1	0.115377	0.980006	3.892119	0.9834077	0.9822124
3	1974	Italy	48	532037	542096	54772437	9.71359	0.0253547	-3.67479	0.0251898	0.0255207	1	0.119836	0.981445	3.968261	0.984922	0.9842774
3	1978	Italy	48	540671	543881	55842674	9.68204	0.0188843	-3.969422	0.0187361	0.0190338	0.999993	0.129103	0.994098	5.126586	0.9866122	0.9864643
3	1979	Italy	48	538294	543304	56032544	9.60681	0.0173254	-4.055582	0.0171724	0.0174798	0.99999	0.131615	0.990779	4.677019	0.9868928	0.9868246
3	1982	Italy	48	534868	543205	56574883	9.45416	0.0145454	-4.230478	0.0144079	0.0146843	0.999978	0.132276	0.984653	4.161377	0.9879809	0.9882674
3	1984	Italy	48	534630	542002	56607849	9.44445	0.012702	-4.365995	0.0125664	0.012839	0.999971	0.129604	0.986399	4.283948	0.9896412	0.9904079
3	1987	Italy	48	532486	539346	56633469	9.40232	0.0109724	-4.51237	0.0108423	0.0111041	0.999958	0.138511	0.987282	4.351907	0.989375	0.9899722
3	1988	Italy	48	539161	539859	56671169	9.51385	0.0106072	-4.546219	0.0104766	0.0107395	0.999952	0.142225	0.998708	6.649955	0.9894	0.9899418
3	1989	Italy	48	530690	539412	56719586	9.35638	0.00971408	-4.63418	0.0095881	0.0098417	0.999946	0.145913	0.98383	4.108298	0.9892061	0.9896796
3	1990	Italy	48	543406	545005	56777549	9.57079	0.00929304	-4.67849	0.0091773	0.0094102	0.99994	0.149487	0.997066	5.8286	0.9896963	0.990233
3	1992	Italy	48	546599	551419	57003187	9.58892	0.00910583	-4.698841	0.0089919	0.0092212	0.999926	0.156523	0.991259	4.730963	0.9885749	0.9886668
3	1993	Italy	48	552242	555606	56982980	9.69135	0.00850367	-4.767257	0.0083906	0.0086183	0.999919	0.160148	0.993945	5.100847	0.9890038	0.9891766
3	1994	Italy	48	556167	558801	56950305	9.76583	0.00784165	-4.848306	0.0077325	0.0079523	0.999911	0.163628	0.995287	5.352719	0.989496	0.9897754
3	1995	Italy	48	556465	561690	56916477	9.77687	0.0073794	-4.909063	0.0072721	0.0074883	0.999903	0.167516	0.990698	4.66823	0.9894905	0.9897227
3	1996	Italy	48	554530	566918	56895529	9.74646	0.0072091	-4.932411	0.0071121	0.0073074	0.999895	0.171349	0.978148	3.801387	0.9889194	0.9889164
3	1997	Italy	48	559944	565685	56912050	9.83876	0.00673755	-5.000059	0.0066408	0.0068357	0.999887	0.174495	0.98985	4.580126	0.9893599	0.9894539
3	2000	Italy	48	560067	564005	57004797	9.82491	0.00534222	-5.232114	0.0052564	0.0054295	0.99986	0.183134	0.993018	4.957452	0.9901917	0.9904616
3	2001	Italy	48	556857	561904	57049234	9.76099	0.00540867	-5.219751	0.005317	0.0055019	0.99985	0.186048	0.991018	4.703523	0.9892761	0.9892066
3	2002	Italy	48	560325	563945	57126239	9.80854	0.00513714	-5.271258	0.0050506	0.0052251	0.99984	0.18881	0.993581	5.042043	0.9894382	0.9893822
3	2004	Italy	48	541908	562515	57729319	9.38705	0.00442201	-5.42116	0.004347	0.0044983	0.999819	0.194285	0.963366	3.269444	0.9886917	0.9883643
3	2005	Italy	48	565149	570844	58004395	9.74321	0.00428425	-5.45281	0.0042063	0.0043636	0.999809	0.19754	0.990023	4.597484	0.9895396	0.9894226
3	2006	Italy	48	558576	577922	58181061	9.60065	0.00430518	-5.447936	0.0042234	0.0043885	0.999798	0.200414	0.966525	3.362918	0.9883984	0.9878155
3	2007	Italy	48	572277	584324	58474493	9.78678	0.00416409	-5.481257	0.0040879	0.0042417	0.999786	0.202067	0.979382	3.860736	0.9889729	0.9885579
3	2008	Italy	48	581452	586971	58857910	9.87891	0.00417445	-5.478773	0.004105	0.0042451	0.999775	0.203021	0.990598	4.657363	0.9888981	0.9884081
3	2009	Italy	48	588086	594796	59126583	9.94622	0.00418414	-5.476455	0.0041091	0.0042605	0.999763	0.204067	0.988718	4.473225	0.9887292	0.9881273
3	2010	Italy	48	584569	601059	59314890	9.85535	0.00397364	-5.528074	0.0039037	0.0040449	0.999751	0.205015	0.972565	3.56813	0.9887394	0.9881376
3	2011	Italy	48	594101	610125	59418775	9.99854	0.00382868	-5.565237	0.0037599	0.0038987	0.999739	0.206896	0.973736	3.612957	0.989162	0.9886767
3	2012	Italy	48	613446	619945	59561334	10.2994	0.00376277	-5.582601	0.003693	0.0038339	0.999726	0.210122	0.989517	4.547482	0.9895882	0.9891765
3	2013	Italy	48	600744	623906	59788015	10.0479	0.00349758	-5.655683	0.0034263	0.0035703	0.999713	0.212573	0.962876	3.255651	0.9891725	0.9886027
3	1980	Jamaica	49	10619	14278.5	2173891	4.88479	0.0408654	-3.197472	0.0363324	0.045964	0.502237	0.065221	0.743706	1.065322	0.8053303	0.7856423
3	1981	Jamaica	49	11849	14481.7	2209715	5.36223	0.0394318	-3.233181	0.0350986	0.0443001	0.495391	0.066602	0.818204	1.504224	0.8355694	0.830067
3	1982	Jamaica	49	10799	14824.2	2244932	4.81039	0.0386271	-3.253802	0.0342485	0.0435654	0.489243	0.068165	0.728472	0.9868821	0.7931058	0.7739648
3	1983	Jamaica	49	13646	14983.2	2277389	5.99195	0.0374645	-3.284361	0.0330641	0.0424505	0.483529	0.069118	0.910754	2.32288	0.8654521	0.8725625
3	1984	Jamaica	49	13706	15137.1	2307516	5.93972	0.0360722	-3.322234	0.031912	0.0407747	0.478213	0.069784	0.905458	2.259394	0.8632932	0.871456
3	1985	Jamaica	49	13860	15246	2334910	5.93599	0.0347394	-3.35988	0.0307274	0.0392753	0.473263	0.070116	0.909091	2.30259	0.8641664	0.8740454
3	1986	Jamaica	49	12063	15200.1	2351027	5.13095	0.0336423	-3.39197	0.0297879	0.0379955	0.468652	0.070544	0.793614	1.34685	0.8171964	0.8156248
3	1988	Jamaica	49	11755	14799.5	2389908	4.9186	0.0321276	-3.438041	0.0279131	0.0369783	0.460366	0.071469	0.794282	1.350934	0.7998536	0.7958474
3	1989	Jamaica	49	12190	14670	2410925	5.05615	0.0315077	-3.457522	0.0272606	0.0364166	0.456657	0.072131	0.830945	1.592341	0.8077825	0.807691
3	1990	Jamaica	49	12172	14629.2	2430846	5.00731	0.0308691	-3.477999	0.026913	0.0354067	0.453221	0.073054	0.832036	1.600128	0.8019122	0.8011537
3	1991	Jamaica	49	11181	14771.5	2453405	4.55734	0.0302828	-3.497174	0.0263847	0.034757	0.450048	0.073066	0.756932	1.135932	0.7657757	0.7541774
3	1999	Jamaica	49	15027	17355.2	2617087	5.74188	0.0251632	-3.682372	0.0214147	0.0295679	0.433362	0.076687	0.865851	1.864759	0.8459836	0.8625076
3	2000	Jamaica	49	15778	17870.8	2636953	5.98342	0.0247462	-3.699085	0.0212194	0.028859	0.432295	0.077719	0.882891	2.020098	0.8571388	0.8756773
3	2001	Jamaica	49	16019	18400.1	2654680	6.03425	0.0245024	-3.708986	0.0207417	0.0289448	0.431444	0.077819	0.870593	1.906211	0.8585944	0.8774279
3	2002	Jamaica	49	14858	18407.6	2673370	5.55778	0.0237427	-3.74048	0.0200236	0.0281526	0.430807	0.078026	0.807168	1.431715	0.8335987	0.8477932
3	2003	Jamaica	49	14607	18464.9	2692291	5.42549	0.0231524	-3.765656	0.0193249	0.0277381	0.430381	0.078408	0.791066	1.331365	0.8259526	0.838378
3	2004	Jamaica	49	14394	18408.1	2710173	5.3111	0.0227745	-3.782115	0.0188072	0.0275787	0.430166	0.07893	0.781938	1.276996	0.8174735	0.827615
3	2006	Jamaica	49	13681	18302.4	2744087	4.98563	0.02162	-3.834136	0.0171681	0.0272263	0.430364	0.079838	0.747498	1.085312	0.7961355	0.799875
3	2009	Jamaica	49	16997	19607.7	2781096	6.11162	0.021779	-3.826808	0.0171592	0.0276427	0.432234	0.081487	0.866855	1.873435	0.8556172	0.8718017
3	2010	Jamaica	49	15440	19879.9	2795132	5.52389	0.021858	-3.823189	0.0173129	0.0275963	0.433279	0.082437	0.776662	1.246321	0.8166381	0.8228896
3	2011	Jamaica	49	16721	20123.2	2806121	5.95876	0.021571	-3.836406	0.0173917	0.0267546	0.434536	0.083341	0.83093	1.592235	0.841564	0.85325
3	1970	Jordan	51	6808	16955.7	1684752	4.04095	0.103248	-2.27062	0.0982016	0.108554	0.386708	0.032264	0.401516	-0.3991511	0.5276817	0.5785529
3	1971	Jordan	51	7233	17090.1	1774534	4.076	0.0985384	-2.317309	0.0939032	0.1034024	0.372175	0.031603	0.423227	-0.3095416	0.5349113	0.598238
3	1972	Jordan	51	6261	16929.7	1851770	3.38109	0.0937132	-2.367516	0.0895012	0.0981235	0.359199	0.031026	0.369823	-0.5329769	0.4518356	0.4997183
3	1973	Jordan	51	6377	16789.1	1918189	3.32449	0.0896925	-2.411368	0.0859023	0.09365	0.347651	0.030574	0.379831	-0.4902664	0.447608	0.502613
3	1974	Jordan	51	6445	16614	1978371	3.25773	0.0856036	-2.458028	0.0821656	0.0891855	0.337416	0.030245	0.387925	-0.4560409	0.4431158	0.5041837
3	1975	Jordan	51	6788	16504.3	2035974	3.33403	0.0818041	-2.503428	0.0786396	0.085096	0.328396	0.030038	0.411286	-0.3586535	0.4569435	0.52914
3	1976	Jordan	51	7402	16176.7	2082003	3.55523	0.077262	-2.560554	0.0744074	0.080226	0.320502	0.03044	0.457571	-0.1701245	0.4911434	0.5793524
3	1977	Jordan	51	5210	15745.3	2131664	2.4441	0.0723876	-2.625721	0.069731	0.0751454	0.313661	0.030794	0.330893	-0.7041475	0.3565613	0.4037635
3	1978	Jordan	51	5878	15497.8	2186422	2.68841	0.0672542	-2.699276	0.0648763	0.0697192	0.307804	0.031265	0.37928	-0.4926063	0.398496	0.4658107
3	1979	Jordan	51	6547	15267.8	2245415	2.91572	0.0623545	-2.774919	0.0601446	0.0646456	0.302877	0.03166	0.42881	-0.2867095	0.4405507	0.5264025
3	1980	Jordan	51	6318	15043.3	2307692	2.7378	0.0577296	-2.851985	0.0556994	0.0598339	0.29883	0.031981	0.419988	-0.3228246	0.4305896	0.5162894
3	2004	Jordan	51	17264	20007.8	5169373	3.33967	0.0238643	-3.735373	0.0229402	0.0248256	0.51965	0.033981	0.862863	1.839274	0.743759	0.7651539
3	2005	Jordan	51	17052	20608.8	5324607	3.20249	0.0233085	-3.758936	0.0223685	0.024288	0.550802	0.034756	0.827415	1.56742	0.7428647	0.7469606
3	2006	Jordan	51	18751	20288	5516898	3.39883	0.0222191	-3.806805	0.0212896	0.0231891	0.585463	0.035262	0.924243	2.501446	0.7804793	0.7780502
3	2008	Jordan	51	14342	20649.5	5986634	2.39567	0.0208237	-3.871663	0.0197632	0.0219411	0.667053	0.036435	0.694545	0.8214532	0.7177416	0.6395478
3	2009	Jordan	51	14798	20954.9	6240380	2.37133	0.0201473	-3.904686	0.0190601	0.0212965	0.715015	0.037027	0.706184	0.8769237	0.7382336	0.6385249
3	2010	Jordan	51	15721	21236.4	6492257	2.4215	0.0194597	-3.939409	0.0183179	0.0206727	0.768569	0.037539	0.740286	1.047454	0.767969	0.6508883
3	2011	Jordan	51	16889	21653	6735206	2.50757	0.0188916	-3.969037	0.0176225	0.0202522	0.828445	0.037611	0.779983	1.265566	0.8007436	0.669001
3	2012	Jordan	51	17553	22125.6	6966527	2.51962	0.0183727	-3.996891	0.0170142	0.0198395	0.895481	0.037678	0.793333	1.345135	0.8260911	0.6744012
3	1971	Japan	50	684515	695274	104382919	6.55773	0.0164497	-4.10745	0.0163459	0.0165541	0.999933	0.071539	0.984526	4.153009	0.988371	0.9896786
3	1972	Japan	50	683735	695828	105774363	6.46409	0.0158379	-4.145351	0.0157469	0.0159294	0.999931	0.073124	0.982621	4.034972	0.9879588	0.9891706
3	1975	Japan	50	702266	702834	110722101	6.3426	0.0136771	-4.292031	0.0135899	0.0137649	0.999924	0.07891	0.999192	7.12073	0.9877307	0.9888244
3	1977	Japan	50	690067	697432	112954824	6.10923	0.0119025	-4.431007	0.0118226	0.0119829	0.99992	0.083449	0.989441	4.54012	0.9872332	0.9881884
3	1978	Japan	50	695814	700417	114031229	6.10196	0.0112407	-4.488212	0.0111634	0.0113186	0.999918	0.085876	0.993428	5.018406	0.9873531	0.9883038
3	1979	Japan	50	699448	706577	115083567	6.07774	0.0106857	-4.538847	0.010607	0.0107651	0.999916	0.088353	0.98991	4.586112	0.9872829	0.9881833
3	1982	Japan	50	716358	728964	117840064	6.07907	0.00880942	-4.731933	0.0087379	0.0088815	0.999912	0.095229	0.982708	4.040042	0.9881084	0.9891139
3	1984	Japan	50	745019	751067	119463183	6.23639	0.00799257	-4.829243	0.0079215	0.0080643	0.999908	0.099433	0.991947	4.813632	0.9890248	0.9901491
3	1985	Japan	50	757117	759899	120201151	6.29875	0.0074418	-4.900642	0.0073746	0.0075097	0.999907	0.102107	0.996339	5.606358	0.9895635	0.9907581
3	1986	Japan	50	755442	764838	120818526	6.2527	0.00709588	-4.948241	0.0070358	0.0071565	0.999905	0.105074	0.987715	4.387006	0.9893054	0.9904207
3	1987	Japan	50	756124	774943	121347572	6.23106	0.00680553	-4.990019	0.0067423	0.0068693	0.999904	0.108204	0.975715	3.693331	0.9890557	0.990083
3	1989	Japan	50	793550	808863	122234117	6.49205	0.00635824	-5.058003	0.0062965	0.0064206	0.999903	0.115514	0.981069	3.947831	0.9895517	0.9905619
3	1990	Japan	50	825247	828528	122615034	6.73039	0.00635027	-5.059258	0.0062913	0.0064097	0.999902	0.119867	0.99604	5.527434	0.9897521	0.9907195
3	1991	Japan	50	834277	844380	122987123	6.78345	0.00619147	-5.084582	0.006133	0.0062505	0.999902	0.124668	0.988035	4.413714	0.9893935	0.9902164
3	1992	Japan	50	860574	863240	123339644	6.97727	0.00624238	-5.076394	0.0061841	0.0063012	0.999902	0.129621	0.996912	5.777023	0.9891917	0.9898716
3	1994	Japan	50	879576	893859	124010749	7.09274	0.00597141	-5.120771	0.005914	0.0060294	0.999902	0.139676	0.984021	4.120388	0.9882994	0.9885761
3	1996	Japan	50	900277	919870	124607020	7.22493	0.00539459	-5.22236	0.0053371	0.0054526	0.999903	0.150227	0.9787	3.827537	0.9880955	0.9881493
3	1997	Japan	50	917675	935882	124894353	7.34761	0.00521506	-5.256205	0.005159	0.0052717	0.999904	0.155816	0.980546	3.920032	0.9879673	0.9878794
3	1998	Japan	50	940759	955594	125154354	7.51679	0.00512265	-5.274083	0.0050695	0.0051764	0.999905	0.161425	0.984475	4.149677	0.9878221	0.98757
3	2000	Japan	50	965876	985911	125558619	7.69263	0.00452115	-5.398989	0.004471	0.0045719	0.999907	0.172806	0.979679	3.875561	0.9879525	0.9875702
3	2001	Japan	50	974850	1.00E+06	125792291	7.74968	0.00428841	-5.451838	0.004245	0.0043323	0.999908	0.179066	0.974783	3.654677	0.9876544	0.987059
3	2002	Japan	50	987075	1.00E+06	125963477	7.8362	0.00415021	-5.484597	0.0041031	0.0041978	0.99991	0.184981	0.971309	3.522055	0.9872603	0.9863942
3	2003	Japan	50	1.00E+06	1.00E+06	123638585	8.08809	0.00402165	-5.516062	0.0039756	0.0040682	0.999911	0.190331	0.982733	4.041565	0.9876657	0.9868438
3	2004	Japan	50	1.00E+06	1.10E+06	122072697	8.19184	0.0038919	-5.548858	0.0038513	0.0039329	0.999913	0.195353	0.975076	3.666665	0.9874885	0.9864909
3	2005	Japan	50	1.10E+06	1.10E+06	127607100	8.62021	0.00376892	-5.580966	0.0037304	0.0038079	0.999915	0.200762	0.997159	5.860609	0.9885365	0.9878379
3	2006	Japan	50	1.10E+06	1.10E+06	127499276	8.6275	0.00363148	-5.618115	0.0035843	0.0036792	0.999917	0.20703	0.978448	3.815492	0.9878285	0.9867259
3	2007	Japan	50	1.10E+06	1.10E+06	124871014	8.80909	0.00350734	-5.652897	0.0034616	0.0035537	0.999919	0.213707	0.977005	3.749226	0.9876857	0.9863814
3	2008	Japan	50	1.10E+06	1.20E+06	121237905	9.07307	0.00341355	-5.680002	0.0033709	0.0034567	0.999921	0.220131	0.984471	4.149393	0.9877838	0.9863771
3	2009	Japan	50	1.10E+06	1.20E+06	121343025	9.06521	0.00324756	-5.729851	0.0032077	0.0032879	0.999924	0.226179	0.967553	3.395176	0.9871864	0.985383
3	2010	Japan	50	1.20E+06	1.20E+06	126270332	9.50342	0.0031633	-5.75614	0.0031219	0.0032052	0.999927	0.230906	0.989711	4.566313	0.988174	0.9867156
3	2011	Japan	50	1.20E+06	1.30E+06	122304959	9.81154	0.00354438	-5.642391	0.0033509	0.003749	0.999929	0.234707	0.986734	4.309217	0.9868686	0.9845343
3	2012	Japan	50	1.30E+06	1.30E+06	129914257	10.0066	0.00301693	-5.803515	0.0029794	0.0030549	0.999932	0.241176	0.996123	5.548891	0.9884276	0.9868429
3	2013	Japan	50	1.30E+06	1.30E+06	128461037	10.1198	0.00289074	-5.846242	0.0028538	0.0029282	0.999935	0.250259	0.991137	4.716964	0.9876695	0.9855145
3	2014	Japan	50	1.30E+06	1.30E+06	128235480	10.1376	0.00280346	-5.876899	0.0027574	0.0028503	0.999939	0.259387	0.983341	4.078012	0.9863218	0.9831881
3	1981	Kazakhstan	52	120928	127174	15266374	7.9212	0.0472617	-3.052055	0.0443019	0.0504193	1	0.059971	0.950886	2.963252	0.9650608	0.9430625
3	1982	Kazakhstan	52	120152	127326	15425243	7.78931	0.0456451	-3.086859	0.0427471	0.0487396	1	0.058968	0.94366	2.818358	0.9646539	0.9422866
3	1985	Kazakhstan	52	126767	127217	15926963	7.95927	0.0418191	-3.174402	0.0393215	0.0444754	0.974688	0.056348	0.996466	5.641746	0.9674964	0.9516995
3	1986	Kazakhstan	52	119138	125376	16100339	7.39972	0.0406541	-3.202656	0.0381533	0.0433188	0.93751	0.05594	0.950242	2.949544	0.9579883	0.939365
3	1987	Kazakhstan	52	122810	125973	16276552	7.54521	0.0395952	-3.229047	0.0372436	0.0420953	0.904026	0.055787	0.974894	3.659241	0.9577642	0.9442167
3	1989	Kazakhstan	52	126355	131937	16555059	7.63241	0.0377153	-3.277689	0.0356402	0.0399113	0.847003	0.057015	0.957695	3.119621	0.9539106	0.946351
3	1990	Kazakhstan	52	128767	134892	16617799	7.74874	0.0372003	-3.291438	0.035221	0.0392909	0.822971	0.058711	0.954597	3.045703	0.9522917	0.9472468
3	1991	Kazakhstan	52	133500	138954	16564837	8.05924	0.0374835	-3.283854	0.0353677	0.0397258	0.801642	0.060975	0.960748	3.197706	0.9525864	0.9503281
3	1992	Kazakhstan	52	137629	144921	16481350	8.35059	0.0380858	-3.267915	0.0359249	0.0403767	0.78283	0.063805	0.949682	2.937773	0.9519023	0.9515696
3	1994	Kazakhstan	52	155716	160995	16213779	9.60393	0.0399712	-3.219595	0.0373799	0.0427423	0.752106	0.06887	0.967208	3.384215	0.9592311	0.9635289
3	1995	Kazakhstan	52	163318	168531	16035150	10.185	0.0405055	-3.206319	0.037832	0.0433678	0.739893	0.070616	0.969065	3.444428	0.9623566	0.968007
3	1996	Kazakhstan	52	160247	170536	15848935	10.1109	0.0401881	-3.214185	0.0375326	0.0430314	0.729582	0.070878	0.939667	2.74565	0.9602923	0.9665902
3	1997	Kazakhstan	52	154867	168846	15626447	9.91057	0.039651	-3.227638	0.0369772	0.0425183	0.721016	0.070261	0.917214	2.405078	0.9575657	0.9644047
3	1998	Kazakhstan	52	149373	165003	15392931	9.704	0.0388058	-3.249185	0.0359208	0.0419226	0.714013	0.069038	0.905276	2.257272	0.9554181	0.9628
3	1999	Kazakhstan	52	144011	161614	15198617	9.47527	0.0379294	-3.27203	0.0349592	0.0411518	0.710251	0.06841	0.891082	2.10184	0.9528151	0.9603573
3	2000	Kazakhstan	52	148823	159705	15077997	9.87021	0.0369165	-3.299096	0.0339203	0.0401774	0.708437	0.068762	0.931863	2.615659	0.9579292	0.9659982
3	2001	Kazakhstan	52	147519	158801	15055617	9.79827	0.0357247	-3.331913	0.0326478	0.0390915	0.708542	0.070481	0.928953	2.570722	0.9569006	0.964798
3	2002	Kazakhstan	52	148677	158518	15100060	9.84612	0.0343684	-3.370617	0.0312493	0.0377988	0.710565	0.072917	0.937916	2.71518	0.9573181	0.9649203
3	2003	Kazakhstan	52	155262	161366	15212071	10.2065	0.0327615	-3.418503	0.0297604	0.0360651	0.714533	0.075883	0.962174	3.236194	0.9614093	0.9687749
3	2004	Kazakhstan	52	151994	165161	15354232	9.89916	0.0311163	-3.470022	0.0282353	0.0342914	0.720489	0.077399	0.920278	2.446125	0.9593472	0.9659919
3	2005	Kazakhstan	52	156876	168549	15511697	10.1134	0.0293093	-3.529851	0.0263702	0.0325759	0.728494	0.077137	0.930741	2.598125	0.9641615	0.9705548
3	2006	Kazakhstan	52	156978	168742	15654281	10.0278	0.0274069	-3.596961	0.024628	0.0304993	0.738628	0.075916	0.930287	2.591112	0.9665904	0.9724771
3	2007	Kazakhstan	52	158294	164217	15806638	10.0144	0.0253804	-3.673776	0.0228087	0.0282422	0.750984	0.073643	0.963933	3.285638	0.9703493	0.9757724
3	2008	Kazakhstan	52	152492	156368	15973385	9.54663	0.0235507	-3.748599	0.0212705	0.0260753	0.765677	0.070795	0.975213	3.672334	0.9704095	0.9750134
3	2009	Kazakhstan	52	142599	149843	16168145	8.81975	0.0219058	-3.821006	0.0196456	0.0244259	0.782839	0.068516	0.951658	2.979905	0.9675975	0.9706791
3	2013	Kazakhstan	52	136241	138267	17118456	7.95872	0.0157788	-4.149087	0.0140067	0.0177751	0.879568	0.067895	0.985345	4.20819	0.9739649	0.9714664
3	2014	Kazakhstan	52	131865	133825	17378486	7.58783	0.0147687	-4.215246	0.0130135	0.0167607	0.911852	0.067678	0.985355	4.208904	0.973874	0.968698
3	2015	Kazakhstan	52	131014	131329	17623266	7.43415	0.0140317	-4.266439	0.012306	0.0159994	0.947922	0.067365	0.997599	6.029269	0.9755154	0.9682164
3	1981	Kyrgyzstan	53	29591	33937.1	3689149	8.02109	0.0919944	-2.386028	0.0883693	0.0957681	0.793482	0.057139	0.871937	1.918194	0.9117039	0.9012948
3	1982	Kyrgyzstan	53	29193	34600.9	3764221	7.75539	0.0892607	-2.416193	0.085887	0.092767	0.784953	0.055623	0.843707	1.686076	0.9053454	0.8945675
3	1983	Kyrgyzstan	53	30241	35328.3	3837695	7.87999	0.0865672	-2.446834	0.0833335	0.0899264	0.777063	0.054035	0.856	1.782454	0.9108728	0.9045793
3	1984	Kyrgyzstan	53	32603	35928.7	3914236	8.32934	0.0838047	-2.479266	0.0807286	0.0869981	0.769797	0.052787	0.907436	2.28272	0.9242544	0.9243059
3	1985	Kyrgyzstan	53	32332	35502.1	3996188	8.09071	0.0810886	-2.512213	0.0783087	0.0839671	0.763144	0.052007	0.910707	2.322298	0.9194196	0.919455
3	1986	Kyrgyzstan	53	29080	34620.8	4073297	7.13918	0.0782259	-2.548155	0.0755881	0.0809557	0.757092	0.051024	0.839958	1.657913	0.8916779	0.8837048
3	1987	Kyrgyzstan	53	30597	34869.1	4156444	7.36134	0.0753535	-2.585565	0.0728294	0.0779651	0.751628	0.050381	0.877483	1.968806	0.901467	0.8986584
3	1988	Kyrgyzstan	53	31868	35643.4	4239062	7.5177	0.0725234	-2.623846	0.0700479	0.0750864	0.746743	0.049929	0.89408	2.133107	0.9082779	0.9089039
3	1989	Kyrgyzstan	53	31151	36282.5	4315045	7.21916	0.0694442	-2.667232	0.0671051	0.0718648	0.742427	0.050032	0.858568	1.803445	0.9002965	0.8995703
3	1990	Kyrgyzstan	53	30574	36458	4379445	6.98125	0.0661754	-2.715446	0.063998	0.068427	0.738669	0.050711	0.838608	1.64791	0.8935391	0.8916129
3	1991	Kyrgyzstan	53	30851	36410.8	4419984	6.97989	0.0634533	-2.757451	0.0613129	0.0656683	0.73546	0.05137	0.847303	1.713601	0.8947355	0.8939957
3	1992	Kyrgyzstan	53	32148	36985.9	4453409	7.21874	0.0611229	-2.794869	0.0590816	0.0632347	0.732792	0.052371	0.869196	1.893866	0.903492	0.9058849
3	1993	Kyrgyzstan	53	34502	38238.5	4483761	7.69488	0.059131	-2.827999	0.0571495	0.0611812	0.730662	0.053326	0.902285	2.222877	0.9180194	0.9243045
3	1994	Kyrgyzstan	53	37094	39980.9	4518980	8.20849	0.057659	-2.853209	0.0556693	0.0597198	0.729065	0.05416	0.927792	2.553261	0.9304619	0.9391595
3	1995	Kyrgyzstan	53	36907	40110.4	4563485	8.08746	0.056349	-2.87619	0.0543955	0.0583727	0.727999	0.054677	0.920137	2.444203	0.9275964	0.935923
3	1996	Kyrgyzstan	53	34549	39195.6	4627629	7.46581	0.0546624	-2.906579	0.0527484	0.0566458	0.727464	0.055182	0.881451	2.006242	0.9116452	0.9167996
3	1997	Kyrgyzstan	53	34521	38086.9	4700066	7.34479	0.0535094	-2.927898	0.0515411	0.0555528	0.727464	0.055249	0.906375	2.270157	0.9083769	0.9126449
3	1998	Kyrgyzstan	53	34590	37507.4	4775955	7.24253	0.0523792	-2.949246	0.0504676	0.0543632	0.728007	0.055334	0.922217	2.472854	0.9056529	0.9089951
3	1999	Kyrgyzstan	53	32843	37103.4	4847296	6.77553	0.0511699	-2.972603	0.0493446	0.0530628	0.729665	0.055585	0.885176	2.042385	0.8898233	0.8879232
3	2000	Kyrgyzstan	53	34070	37161.4	4910715	6.93789	0.0498297	-2.999144	0.0479958	0.0517336	0.731578	0.056155	0.916812	2.399798	0.8967322	0.8963453
3	2001	Kyrgyzstan	53	32620	37021.2	4957937	6.57935	0.048297	-3.030386	0.0464811	0.0501838	0.733807	0.056563	0.881117	2.003055	0.8844773	0.8792318
3	2002	Kyrgyzstan	53	35217	37547	4995383	7.04991	0.0468065	-3.061733	0.0449976	0.0486881	0.736403	0.057021	0.937945	2.715671	0.9036635	0.9039446
3	2003	Kyrgyzstan	53	35887	38204.2	5032753	7.13069	0.0451508	-3.097748	0.0433658	0.0470092	0.739407	0.057685	0.939346	2.739994	0.9080384	0.9087914
3	2004	Kyrgyzstan	53	35007	38609.4	5072780	6.90095	0.0434241	-3.13674	0.0416293	0.0452963	0.742853	0.057371	0.906696	2.27394	0.9036692	0.9022536
3	2005	Kyrgyzstan	53	36967	39791.2	5118396	7.22238	0.0418944	-3.172604	0.0401404	0.043725	0.746768	0.055959	0.929024	2.5718	0.9178773	0.9199608
3	2006	Kyrgyzstan	53	38549	40834.7	5169547	7.45694	0.040474	-3.207096	0.0387284	0.0422982	0.751172	0.054066	0.944025	2.82525	0.9281983	0.9322312
3	2007	Kyrgyzstan	53	38171	41121.2	5230817	7.29733	0.0390309	-3.243401	0.0372951	0.0408476	0.75608	0.051718	0.928256	2.5602	0.928633	0.9320863
3	2008	Kyrgyzstan	53	37571.9	40470.6	5299191	7.09012	0.0375952	-3.280879	0.0358685	0.0394051	0.761505	0.048936	0.928375	2.561993	0.9283534	0.9309933
3	2009	Kyrgyzstan	53	35868	39197.8	5376367	6.67142	0.0362386	-3.317631	0.0345379	0.038023	0.767455	0.046685	0.915051	2.376926	0.9216475	0.9214078
3	2010	Kyrgyzstan	53	35731	38679.4	5460608	6.54341	0.0354482	-3.339683	0.0336672	0.0373234	0.773939	0.045081	0.923772	2.494739	0.9210809	0.9193805
3	2011	Kyrgyzstan	53	35893	37947	5541857	6.47671	0.0339295	-3.383472	0.0321309	0.0358287	0.780967	0.044361	0.945872	2.860765	0.9232191	0.9208423
3	2012	Kyrgyzstan	53	36166	37563.9	5627977	6.42611	0.0329364	-3.413177	0.0310457	0.0349422	0.788546	0.043694	0.962787	3.253172	0.924696	0.9212744
3	2013	Kyrgyzstan	53	34865	36816.1	5716764	6.09873	0.0320172	-3.441483	0.0299084	0.0342745	0.796689	0.04315	0.947005	2.883098	0.9177127	0.909734
3	2015	Kyrgyzstan	53	34787	35702.5	5899692	5.89641	0.0300277	-3.505633	0.0277181	0.0325298	0.814717	0.042557	0.974358	3.63755	0.9176216	0.9052121
3	1976	Kuwait	128	4659	4762.37	1109603	4.1988	0.0405308	-3.205692	0.0395791	0.0415055	0.995007	0.016366	0.978294	3.808245	0.9822332	0.9836726
3	1978	Kuwait	128	4934	5037.48	1254765	3.93221	0.0376851	-3.278491	0.0368932	0.0384939	0.99475	0.016008	0.979459	3.86458	0.9807677	0.9818858
3	1980	Kuwait	128	4899.24	4934.3	1406542	3.48318	0.0317712	-3.449193	0.0310353	0.0325247	0.994524	0.015329	0.992895	4.939861	0.9795447	0.9804623
3	1981	Kuwait	128	4665.69	4834.45	1478140	3.15646	0.02832	-3.564188	0.0276843	0.0289702	0.994422	0.014938	0.965094	3.319561	0.9784362	0.9791428
3	1983	Kuwait	128	4652.98	4776.59	1614054	2.88279	0.0231977	-3.763703	0.0226726	0.0237349	0.994233	0.014208	0.974123	3.628176	0.979507	0.9806241
3	1984	Kuwait	128	4538.95	4761.53	1685256	2.69333	0.021925	-3.820128	0.0213596	0.0225054	0.994144	0.013893	0.953254	3.015156	0.9784285	0.9792929
3	1985	Kuwait	128	4705.8	4746.79	1761060	2.67214	0.0210003	-3.86322	0.0204556	0.0215594	0.994057	0.01367	0.991364	4.743094	0.9788884	0.9798806
3	1986	Kuwait	128	4370.14	4623.52	1837081	2.37885	0.0195925	-3.932609	0.0190534	0.0201468	0.993969	0.013563	0.945196	2.847634	0.9767311	0.9771613
3	1987	Kuwait	128	4286.08	4642.27	1922216	2.22976	0.0216172	-3.834265	0.0210924	0.0221551	0.993878	0.013646	0.923272	2.487661	0.9714189	0.9698673
3	1991	Kuwait	128	3380	3946.54	2017742	1.67514	0.0110848	-4.502177	0.0104823	0.011722	0.993748	0.015726	0.856446	1.786084	0.9792851	0.9806609
3	1992	Kuwait	128	3369	3411.54	1928625	1.74684	0.0120675	-4.417243	0.011669	0.0124796	0.993778	0.016793	0.98753	4.371881	0.9774811	0.9782487
3	1993	Kuwait	128	3422.54	3540.27	1818643	1.88192	0.0140308	-4.266498	0.0136032	0.0144719	0.993828	0.017616	0.966746	3.369775	0.9747037	0.9743886
3	1994	Kuwait	128	3457.53	3590.71	1724867	2.00452	0.0134835	-4.306288	0.0130544	0.0139267	0.993897	0.018104	0.96291	3.256618	0.9768309	0.9771621
3	1996	Kuwait	128	3796	3846.19	1685254	2.25248	0.0136014	-4.29758	0.013146	0.0140727	0.994091	0.018401	0.986951	4.325927	0.9788078	0.9795819
3	1997	Kuwait	128	4002	4009.06	1732768	2.3096	0.0149425	-4.203543	0.0144855	0.015414	0.994216	0.018845	0.99824	6.340642	0.9767179	0.9767174
3	2000	Kuwait	128	4213	4219.72	1938143	2.17373	0.0127786	-4.359982	0.0123465	0.0132259	0.994696	0.020721	0.998407	6.440808	0.9771973	0.9772784
3	2001	Kuwait	128	4360	4382.03	1987809	2.19337	0.0147121	-4.219083	0.0142661	0.0151721	0.994891	0.020935	0.994973	5.287845	0.9731948	0.9716243
3	2005	Kuwait	128	4767	4952.35	2261332	2.10805	0.0112873	-4.484076	0.0108842	0.0117054	0.99584	0.022887	0.962574	3.247247	0.9769034	0.9766361
3	2007	Kuwait	128	5280	5364.54	2537266	2.08098	0.0109233	-4.51686	0.0105366	0.0113241	0.996416	0.020979	0.984242	4.134506	0.9772236	0.9770169
3	2010	Kuwait	128	5448	5642.1	3028029	1.79919	0.0107758	-4.530457	0.0104249	0.0111384	0.997403	0.018969	0.965597	3.334615	0.973192	0.9713463
3	2011	Kuwait	128	5338	5549.62	3192679	1.67195	0.00983782	-4.621521	0.0095014	0.0101861	0.997766	0.018863	0.961868	3.227817	0.9735299	0.9718502
3	1996	Libya	56	12281	18225.2	5005625	2.45344	0.0311128	-3.470137	0.028829	0.0335774	0.689891	0.035152	0.673848	0.725639	0.694189	0.7178666
3	2000	Libya	56	17367	20022.8	5420581	3.2039	0.0266948	-3.623285	0.0242115	0.0294329	0.740522	0.037337	0.867361	1.877824	0.803023	0.8253807
3	2002	Libya	56	19362	20560.5	5603452	3.45537	0.0247587	-3.698578	0.0221827	0.0276338	0.78457	0.038137	0.941708	2.782232	0.8417178	0.8548523
3	2006	Libya	56	15486	21474.2	5973984	2.59224	0.0202078	-3.901689	0.0177799	0.0229672	0.920832	0.040187	0.721144	0.9501411	0.8378453	0.7921472
3	2007	Libya	56	16289	21814	6062941	2.68665	0.0190791	-3.959164	0.016729	0.0217593	0.967343	0.040763	0.746723	1.08121	0.8623426	0.8109463
3	2008	Libya	56	17728	22074.4	6143035	2.88587	0.0181451	-4.009357	0.015866	0.0207515	1	0.041341	0.803101	1.405792	0.8854141	0.8371258
3	1970	Sri Lanka	95	93170	98071.9	12373075	7.53006	0.0710669	-2.644134	0.0706965	0.0714392	0.999795	0.037948	0.950017	2.944798	0.9761567	0.9769651
3	1971	Sri Lanka	95	97110	100356	12619178	7.69543	0.0686292	-2.679037	0.0681717	0.0690898	0.999751	0.038118	0.967658	3.398517	0.9779447	0.9791855
3	1973	Sri Lanka	95	100354	104051	13154642	7.62879	0.0695748	-2.665353	0.0691699	0.069982	0.999652	0.038848	0.96447	3.301204	0.9760419	0.9766646
3	1978	Sri Lanka	95	95544	99139.5	14490811	6.59342	0.0528336	-2.940608	0.0524697	0.0532	0.999328	0.042245	0.963733	3.279907	0.9701199	0.9688796
3	1979	Sri Lanka	95	94244	96707.7	14760612	6.38483	0.0501271	-2.993194	0.0498055	0.0504508	0.999251	0.043077	0.974524	3.64423	0.968469	0.9666061
3	1980	Sri Lanka	95	90594.7	94522.7	15040908	6.02322	0.0447659	-3.106309	0.0444627	0.0450711	0.99917	0.043924	0.958444	3.138265	0.9667692	0.9643424
3	1981	Sri Lanka	95	88146.6	92450.1	15289347	5.76523	0.0397957	-3.223996	0.0395026	0.040091	0.999076	0.044729	0.953451	3.019575	0.9665046	0.9640865
3	1982	Sri Lanka	95	91338	93553.7	15538694	5.8781	0.0407252	-3.200909	0.0404677	0.0409842	0.998978	0.045544	0.976316	3.719001	0.9663104	0.9636588
3	1983	Sri Lanka	95	94837.3	95271.1	15782595	6.00898	0.0393751	-3.234621	0.0391012	0.039651	0.998876	0.046619	0.995447	5.387335	0.968236	0.9662932
3	1986	Sri Lanka	95	95586.9	96475.8	16437253	5.81526	0.030655	-3.48496	0.030329	0.0309844	0.998549	0.050093	0.990786	4.677783	0.9710263	0.9701962
3	1987	Sri Lanka	95	96520	98176.6	16653151	5.7959	0.0358307	-3.32895	0.035485	0.0361798	0.998432	0.051146	0.983126	4.064981	0.9643476	0.9604602
3	1988	Sri Lanka	95	95128	98827.8	16878547	5.63603	0.0347374	-3.359938	0.0343777	0.0351009	0.998311	0.05236	0.962563	3.246933	0.96188	0.9567735
3	1991	Sri Lanka	95	95104	103151	17573970	5.41164	0.0316711	-3.45235	0.0312899	0.032057	0.997925	0.055939	0.921991	2.469706	0.9580862	0.9508189
3	1992	Sri Lanka	95	96640	101780	17788970	5.43258	0.0291185	-3.536381	0.0288278	0.0294122	0.997788	0.056997	0.949495	2.933866	0.9608285	0.9550153
3	1993	Sri Lanka	95	94073	99585.4	17977736	5.23275	0.021367	-3.845907	0.0211491	0.0215872	0.997647	0.058003	0.944647	2.837073	0.9684249	0.9664848
3	1994	Sri Lanka	95	99225	101112	18146854	5.46789	0.0199468	-3.914687	0.0197293	0.0201667	0.997502	0.059086	0.981337	3.962396	0.9726794	0.9722788
3	1995	Sri Lanka	95	103088	108680	18299623	5.63334	0.0208572	-3.870056	0.0206205	0.0210966	0.997352	0.060252	0.948545	2.914213	0.9723932	0.9717355
3	1998	Sri Lanka	95	112396	115141	18593617	6.04487	0.0185911	-3.98507	0.0183319	0.0188541	0.996878	0.061764	0.976158	3.712182	0.9779616	0.9789302
3	2000	Sri Lanka	95	115908	116402	18816020	6.16007	0.0169172	-4.079425	0.0166638	0.0171745	0.996541	0.062849	0.995751	5.456763	0.9800755	0.9815395
3	2001	Sri Lanka	95	112632	115159	18946880	5.94462	0.0156347	-4.158261	0.0154343	0.0158378	0.996365	0.06378	0.978058	3.797146	0.9794014	0.9807403
3	2002	Sri Lanka	95	111678	115789	19098026	5.84762	0.0144821	-4.234839	0.014261	0.0147067	0.996186	0.064665	0.964494	3.301888	0.9796754	0.9810975
3	2006	Sri Lanka	95	115963	119500	19700625	5.88626	0.0137825	-4.284358	0.0135846	0.0139833	0.995425	0.069008	0.970399	3.489913	0.978451	0.9793801
3	2007	Sri Lanka	95	118989	119641	19836161	5.99859	0.0113548	-4.478111	0.0111969	0.011515	0.995223	0.069741	0.99455	5.206739	0.9828982	0.9848908
3	2008	Sri Lanka	95	123814	126298	19976412	6.19801	0.0127813	-4.359775	0.0124556	0.0131155	0.995018	0.070559	0.980334	3.90902	0.9815546	0.9831582
3	2009	Sri Lanka	95	119967	128512	20115023	5.96405	0.0137358	-4.287747	0.0132181	0.0142738	0.994808	0.071747	0.933508	2.641875	0.977271	0.9776957
3	2010	Sri Lanka	95	121784	126447	20244361	6.0157	0.01339	-4.313249	0.0128804	0.0139197	0.994594	0.073492	0.96312	3.262513	0.977454	0.9778708
3	1971	Lithuania	57	26972	27439.2	3172225	8.50255	0.0202185	-3.90116	0.0197954	0.0206506	0.999684	0.104125	0.982971	4.055687	0.9890471	0.9883038
3	1974	Lithuania	57	29612	30460.4	3267041	9.06386	0.0238732	-3.734999	0.0234021	0.0243538	0.999663	0.112873	0.972147	3.552568	0.9869687	0.9848725
3	1977	Lithuania	57	32932	33204.8	3350851	9.82795	0.0224142	-3.798061	0.021981	0.022856	0.999636	0.115113	0.991784	4.793478	0.9894932	0.9884729
3	1978	Lithuania	57	34008	34028.8	3377764	10.0682	0.0231005	-3.767901	0.0226384	0.0235721	0.999626	0.11523	0.99939	7.400963	0.9896553	0.9886458
3	1981	Lithuania	57	35579	36002.3	3447845	10.3192	0.0214188	-3.843488	0.020961	0.0218866	0.999593	0.111686	0.988242	4.431432	0.9910873	0.990667
3	1982	Lithuania	57	35040	36227.8	3473090	10.089	0.020128	-3.905642	0.0196878	0.0205781	0.999581	0.109633	0.967214	3.384408	0.9912357	0.9909176
3	1983	Lithuania	57	36450.9	36886.8	3499779	10.4152	0.0188331	-3.972141	0.0184318	0.0192431	0.999569	0.107314	0.988183	4.426346	0.9926554	0.992815
3	1984	Lithuania	57	38666	38727.9	3527212	10.9622	0.018203	-4.006168	0.0178091	0.0186056	0.999556	0.105435	0.998401	6.43688	0.9939052	0.9943674
3	1989	Lithuania	57	38149	38760.6	3674887	10.381	0.0140222	-4.267114	0.0137176	0.0143335	0.999466	0.106847	0.98422	4.133135	0.994105	0.9946322
3	1991	Lithuania	57	41013	41465.7	3698864	11.088	0.0173515	-4.054075	0.016965	0.0177468	0.999417	0.110972	0.989083	4.506478	0.9931709	0.9933193
3	1992	Lithuania	57	41455	41569.9	3694577	11.2205	0.0199021	-3.916929	0.0194903	0.0203227	0.999393	0.113634	0.997235	5.888075	0.9918745	0.991491
3	1994	Lithuania	57	46481	46792.9	3649118	12.7376	0.0174662	-4.047491	0.01706	0.0178819	0.999344	0.119921	0.993334	5.003983	0.9942337	0.9944749
3	1995	Lithuania	57	45291	45967.1	3620181	12.5107	0.0158068	-4.147315	0.0154618	0.0161595	0.999319	0.12302	0.985291	4.204503	0.9942777	0.9945341
3	1996	Lithuania	57	42892	43113.7	3592295	11.94	0.0129378	-4.347601	0.0126241	0.0132593	0.999294	0.126337	0.994858	5.265233	0.9945191	0.9948776
3	2000	Lithuania	57	38917	39086.7	3497497	11.1271	0.0112432	-4.487991	0.0109366	0.0115585	0.999192	0.138516	0.995659	5.435368	0.9928465	0.9926457
3	2001	Lithuania	57	40393	41020	3471412	11.6359	0.0103794	-4.567934	0.0100906	0.0106764	0.999165	0.142606	0.984716	4.165527	0.9937356	0.9937757
3	2003	Lithuania	57	40986	41212.1	3416297	11.9972	0.00881128	-4.731723	0.008549	0.0090816	0.999111	0.151968	0.994514	5.20002	0.9943073	0.9944468
3	2004	Lithuania	57	41337	41376.2	3378973	12.2336	0.00957314	-4.648795	0.0092787	0.0098769	0.999083	0.15634	0.999052	6.960447	0.9935769	0.9933994
3	2007	Lithuania	57	45624	46086.1	3237719	14.0914	0.00756122	-4.884723	0.0073101	0.007821	0.998996	0.16819	0.989974	4.592463	0.9955201	0.9957707
3	2008	Lithuania	57	43829	44881.9	3204718	13.6764	0.00690984	-4.974809	0.0066705	0.0071578	0.998966	0.170734	0.97654	3.728725	0.9954639	0.9957146
3	2011	Lithuania	57	41035	41234.3	3037087	13.5113	0.0056473	-5.176579	0.0054443	0.0058579	0.998872	0.179178	0.995166	5.327174	0.9955951	0.9958516
3	2012	Lithuania	57	40938	40967.3	2995303	13.6674	0.00478931	-5.341368	0.0046096	0.004976	0.99884	0.181193	0.999284	7.241571	0.9962525	0.9966518
3	1970	Luxembourg	58	4154	4160.64	338122	12.2855	0.0240728	-3.726672	0.0232074	0.0249705	0.989299	0.125338	0.998403	6.438337	0.992752	0.9924085
3	1972	Luxembourg	58	4121	4168.54	344369	11.9668	0.0202235	-3.900911	0.0194883	0.0209864	0.988337	0.128063	0.988594	4.46217	0.9931257	0.992961
3	1973	Luxembourg	58	4178	4182.49	347498	12.0231	0.0195487	-3.934846	0.0188378	0.0202865	0.987813	0.129609	0.998927	6.836443	0.9931917	0.9930388
3	1977	Luxembourg	58	4063	4113.52	356926	11.3833	0.0144045	-4.240217	0.0138457	0.0149857	0.985428	0.133237	0.98772	4.387394	0.9936666	0.9937544
3	1979	Luxembourg	58	3993.42	4078.53	361706	11.0405	0.0139494	-4.272319	0.0133744	0.0145491	0.984053	0.135232	0.979134	3.848543	0.9929224	0.99278
3	1988	Luxembourg	58	3904	3927.41	372878	10.4699	0.00971723	-4.633854	0.0093016	0.0101515	0.976168	0.132941	0.99404	5.116669	0.9936848	0.9939553
3	1990	Luxembourg	58	3831	3876.9	380350	10.0723	0.00899132	-4.711495	0.0085835	0.0094185	0.974189	0.133137	0.988161	4.424438	0.993271	0.9934784
3	1994	Luxembourg	58	3725	3751.29	400755	9.29495	0.00668557	-5.007804	0.0063599	0.0070279	0.970013	0.136944	0.992992	4.953668	0.9930673	0.9933347
3	1995	Luxembourg	58	3697	3724.72	406355	9.09796	0.00591777	-5.129796	0.0056259	0.0062248	0.968917	0.138315	0.992559	4.893283	0.993309	0.993678
3	1999	Luxembourg	58	3612	3614.13	428139	8.43651	0.00511024	-5.276509	0.0048349	0.0054013	0.964309	0.140852	0.99941	7.434349	0.9920996	0.9922255
3	2004	Luxembourg	58	3424	3499.08	456881	7.4943	0.0038238	-5.56651	0.0035893	0.0040736	0.95803	0.140144	0.978542	3.819959	0.9912567	0.9913477
3	2013	Luxembourg	58	3671	3721.66	541279	6.78208	0.00256779	-5.964708	0.0023762	0.0027748	0.945232	0.140579	0.986387	4.282998	0.9910746	0.9914453
3	2014	Luxembourg	58	3705	3889.79	554012	6.68758	0.00249957	-5.991635	0.0023077	0.0027074	0.943694	0.141849	0.952494	2.998222	0.9906577	0.9909353
3	1971	Latvia	54	26275	26374.2	2373918	11.0682	0.0210256	-3.862014	0.020437	0.0216312	0.99955	0.122404	0.996237	5.578763	0.9949482	0.9951314
3	1972	Latvia	54	27295.9	27510.7	2391922	11.4117	0.0205614	-3.88434	0.019984	0.0211555	0.999611	0.124518	0.992195	4.845149	0.9952421	0.9954697
3	1973	Latvia	54	28139	28150.1	2410544	11.6733	0.0211299	-3.857064	0.020526	0.0217517	0.999659	0.125988	0.999607	7.840466	0.9952018	0.9953836
3	1974	Latvia	54	28143	28498.3	2430500	11.5791	0.0238009	-3.738033	0.0232067	0.0244103	0.999694	0.127249	0.987533	4.372152	0.994212	0.9940388
3	1978	Latvia	54	31261	31336.5	2492783	12.5406	0.02311	-3.767488	0.0224959	0.023741	0.999705	0.131044	0.997593	6.026784	0.9948223	0.9947433
3	1981	Latvia	54	32089	32572.5	2517614	12.7458	0.0206144	-3.881764	0.0200445	0.0212006	0.999582	0.127045	0.985155	4.195127	0.9956246	0.9957991
3	1982	Latvia	54	31233	31636.1	2530074	12.3447	0.0204314	-3.890682	0.0198306	0.0210504	0.999517	0.123901	0.987258	4.349996	0.9954422	0.995595
3	1983	Latvia	54	32324	32646.5	2544996	12.701	0.020494	-3.887621	0.0198728	0.0211347	0.99944	0.121502	0.990123	4.607605	0.995796	0.9960306
3	1984	Latvia	54	33396	33537.4	2561063	13.0399	0.0184305	-3.993751	0.0179303	0.0189446	0.999353	0.119732	0.995784	5.464555	0.9965085	0.9968985
3	1989	Latvia	54	32583	33268.9	2658209	12.2575	0.0152505	-4.183146	0.0147639	0.0157531	0.998782	0.117703	0.979383	3.860821	0.9965206	0.9969426
3	1992	Latvia	54	35430	35442.2	2610349	13.5729	0.0209227	-3.866919	0.0203575	0.0215037	0.99824	0.125211	0.999655	7.971472	0.9954281	0.995429
3	2001	Latvia	54	32989	33001.9	2337523	14.1128	0.0132052	-4.327144	0.0126686	0.0137645	0.99565	0.152173	0.999608	7.843958	0.995671	0.9956093
3	2006	Latvia	54	33113	33469	2218463	14.9261	0.00967675	-4.638029	0.0092506	0.0101225	0.993641	0.171554	0.989364	4.532832	0.9960226	0.9959728
3	1989	Morocco	68	82682	162534	24436392	3.38356	0.0745596	-2.596157	0.0723244	0.0768639	0.416825	0.037775	0.508706	0.0348265	0.5493187	0.5540792
3	1990	Morocco	68	79628	160547	24977964	3.18793	0.0707826	-2.648142	0.06856	0.0730773	0.414404	0.039185	0.495979	-0.0160854	0.5278704	0.5272416
3	1991	Morocco	68	83209	159980	25518284	3.26076	0.0670855	-2.701788	0.0650058	0.0692316	0.412158	0.040496	0.520122	0.0805298	0.5421246	0.5472642
3	1993	Morocco	68	88292	160305	26449777	3.3381	0.061143	-2.79454	0.0590143	0.0633484	0.408203	0.043583	0.550776	0.2038082	0.556281	0.567655
3	1995	Morocco	68	89063	158947	27278602	3.26494	0.0561431	-2.879851	0.0538488	0.0585352	0.404945	0.046839	0.56033	0.2425009	0.5488094	0.5590659
3	1996	Morocco	68	84733	156592	27626783	3.06706	0.053515	-2.927794	0.0511386	0.0560017	0.403538	0.048014	0.541105	0.1647935	0.527107	0.5312364
3	1997	Morocco	68	95111	156295	27993337	3.39763	0.0513923	-2.968266	0.0490025	0.0538987	0.402221	0.049089	0.608537	0.4411668	0.5722939	0.5908753
3	1999	Morocco	68	98304	156371	28732938	3.4213	0.0473331	-3.050546	0.0447945	0.0500155	0.400023	0.051448	0.628659	0.5264672	0.5799831	0.6015232
3	2001	Morocco	68	95612	156444	29359455	3.2566	0.0437224	-3.129896	0.0409098	0.0467283	0.398976	0.053457	0.611157	0.4521775	0.5647928	0.5817523
3	2007	Morocco	68	105222	165521	30817308	3.41438	0.0338166	-3.386805	0.0306395	0.037323	0.400837	0.059364	0.635703	0.5567634	0.6097957	0.636534
3	1981	Moldova	65	41476	43155.3	4077067	10.173	0.0545915	-2.907876	0.0493512	0.0603883	0.872333	0.077279	0.961087	3.206728	0.9356035	0.9085063
3	1982	Moldova	65	41046	43841.6	4116001	9.9723	0.0523111	-2.950546	0.0470281	0.0581877	0.853588	0.07647	0.936233	2.686631	0.9321353	0.907068
3	1985	Moldova	65	46074	47164.5	4229456	10.8936	0.0432606	-3.140512	0.0393884	0.0475135	0.805042	0.075376	0.976879	3.743622	0.9494858	0.9442467
3	1986	Moldova	65	40436	43184.5	4262465	9.48653	0.0401368	-3.215463	0.0364294	0.0442214	0.79124	0.076139	0.936354	2.688652	0.9289446	0.9169773
3	1987	Moldova	65	40183	42210.2	4294473	9.35691	0.0378729	-3.273519	0.0343061	0.0418106	0.778546	0.077536	0.951974	2.986801	0.9262989	0.9157926
3	1988	Moldova	65	40909	43213.8	4323441	9.46214	0.035813	-3.329445	0.0327147	0.0392047	0.766917	0.07943	0.946665	2.876351	0.9279795	0.9205852
3	1989	Moldova	65	40110	43973.3	4346469	9.22818	0.0340008	-3.381372	0.0311008	0.0371712	0.75631	0.081466	0.912144	2.340099	0.9222473	0.914606
3	1990	Moldova	65	42425	45601.1	4362167	9.72567	0.0322756	-3.433445	0.0293799	0.0354567	0.746686	0.08352	0.93035	2.592076	0.9317533	0.929478
3	1991	Moldova	65	45828.4	48695.6	4362241	10.5057	0.0311335	-3.469469	0.0283729	0.0341628	0.738005	0.084978	0.94112	2.771564	0.943455	0.9458352
3	1992	Moldova	65	43800.3	47729.4	4360669	10.0444	0.0322091	-3.435508	0.0295069	0.0351586	0.730229	0.086456	0.91768	2.411232	0.9305885	0.9303592
3	1993	Moldova	65	46481.8	48533.6	4355124	10.6729	0.0324966	-3.426619	0.0296725	0.0355896	0.723321	0.087543	0.957724	3.120331	0.9374835	0.9399751
3	1994	Moldova	65	52104.1	54004.3	4346427	11.9878	0.0341348	-3.377438	0.0309727	0.0376198	0.717238	0.088792	0.964814	3.311284	0.9485513	0.9536338
3	1995	Moldova	65	52854.7	55280.5	4333063	12.198	0.0350701	-3.350408	0.0318768	0.0385832	0.711934	0.090143	0.956119	3.081409	0.9468587	0.9519835
3	1996	Moldova	65	50052	52842	4315014	11.5995	0.0350001	-3.352405	0.0316034	0.0387618	0.70735	0.091359	0.947202	2.887034	0.9375701	0.9414105
3	1997	Moldova	65	42235	46717	4286551	9.85291	0.0347279	-3.360211	0.0314104	0.0383958	0.703412	0.092437	0.90406	2.243171	0.9027682	0.8970923
3	1998	Moldova	65	39914	44858.7	4253678	9.38341	0.0343644	-3.370735	0.0310827	0.0379925	0.700025	0.093677	0.889771	2.088408	0.8868526	0.8756586
3	1999	Moldova	65	41307	45840.3	4223024	9.78138	0.033503	-3.396121	0.0301009	0.0372896	0.698083	0.094905	0.901107	2.209588	0.8972373	0.8903604
3	2000	Moldova	65	41219	46167.2	4200333	9.81327	0.031399	-3.460978	0.0283845	0.0347336	0.697037	0.096028	0.892819	2.119867	0.9014181	0.8963635
3	2001	Moldova	65	40064	45006.2	4178417	9.58832	0.0279071	-3.578876	0.0249844	0.0311716	0.696882	0.096753	0.890188	2.092661	0.9047046	0.9012585
3	2002	Moldova	65	41842	44970.8	4166658	10.0421	0.0235864	-3.747084	0.0210941	0.0263731	0.69762	0.097331	0.930425	2.59324	0.9272631	0.9308066
3	2003	Moldova	65	43075	45603	4166264	10.339	0.0202417	-3.900012	0.0179736	0.0227959	0.699255	0.098468	0.944565	2.83551	0.9409234	0.9472973
3	2004	Moldova	65	41659	45236	4168088	9.99475	0.0180436	-4.014962	0.0159876	0.0203641	0.701793	0.099243	0.920926	2.454991	0.9414892	0.9478331
3	2005	Moldova	65	44686	48268.8	4167187	10.7233	0.016812	-4.085661	0.0148488	0.0190348	0.705243	0.099594	0.925774	2.52352	0.954302	0.961884
3	2006	Moldova	65	43132	47740.7	4154538	10.3819	0.0163982	-4.110586	0.0144665	0.0185878	0.709614	0.10035	0.903464	2.236323	0.9506723	0.9573231
3	2007	Moldova	65	43048	47505.4	4138395	10.4021	0.016525	-4.102878	0.0146541	0.0186348	0.714918	0.100757	0.906171	2.267751	0.9499885	0.9557552
3	2008	Moldova	65	41943	46629.1	4119531	10.1815	0.0168114	-4.085701	0.0148037	0.0190913	0.721171	0.100827	0.899503	2.191716	0.9458575	0.9499259
3	2009	Moldova	65	42134	46076.5	4102429	10.2705	0.0167722	-4.088035	0.0148345	0.0189629	0.728394	0.100917	0.914435	2.36903	0.9470915	0.9503171
3	2010	Moldova	65	43628	47484.4	4089690	10.6678	0.0160859	-4.129813	0.0141271	0.0183163	0.73661	0.101134	0.918786	2.42597	0.9541197	0.957759
3	2011	Moldova	65	39244	42351.8	4078523	9.62211	0.0151716	-4.188329	0.0133322	0.0172648	0.745847	0.101104	0.926619	2.535875	0.9433857	0.9432556
3	2012	Moldova	65	39552	42763.5	4074119	9.70811	0.0141995	-4.254548	0.0123154	0.0163719	0.756137	0.100562	0.924901	2.510881	0.9490758	0.9492788
3	2013	Moldova	65	38056	40400.1	4072351	9.34497	0.0133055	-4.319579	0.0114763	0.0154263	0.767516	0.099327	0.941978	2.787158	0.9485209	0.9471583
3	2014	Moldova	65	39491	41862.2	4072073	9.69801	0.0126072	-4.373487	0.0107607	0.0147706	0.780027	0.098674	0.943358	2.812697	0.9568446	0.9565806
3	2015	Moldova	65	39905	42745.6	4071382	9.80134	0.0121078	-4.413908	0.0101507	0.0144422	0.793716	0.099519	0.933546	2.642481	0.9598849	0.9589468
3	1986	Maldives	62	1511	1572.18	173282	8.71988	0.170081	-1.771478	0.1681823	0.1720019	0.945776	0.030093	0.961087	3.206743	0.94573	0.9319139
3	1982	Macedonia	59	13510	14224.9	1957290	6.9024	0.051913	-2.958187	0.0508454	0.0530029	1	0.062389	0.949744	2.939052	0.8906099	0.8494669
3	1990	Macedonia	59	14643	16159.4	1994454	7.34186	0.0355738	-3.336145	0.0347883	0.0363771	0.999678	0.072365	0.90616	2.267622	0.9174878	0.8935099
3	1991	Macedonia	59	14760	16261.2	1989173	7.42017	0.032583	-3.423966	0.0317495	0.0334383	0.999066	0.073993	0.907679	2.285623	0.9237604	0.9039077
3	1992	Macedonia	59	16005	16349.5	1980111	8.08288	0.0312609	-3.465389	0.0305078	0.0320325	0.99847	0.075551	0.978928	3.8385	0.9393765	0.9283415
3	1993	Macedonia	59	15580	16406.7	1969385	7.9111	0.0272387	-3.603117	0.0265336	0.0279625	0.997889	0.076585	0.949614	2.936351	0.9426827	0.9337318
3	1994	Macedonia	59	15753	16244.3	1963299	8.02374	0.0256201	-3.66438	0.0249642	0.0262932	0.99732	0.077936	0.969756	3.467737	0.9463903	0.9392721
3	1995	Macedonia	59	16317	16399.2	1963266	8.31115	0.0238015	-3.738007	0.0231538	0.0244674	0.996764	0.07973	0.99499	5.291271	0.9529925	0.9488226
3	1996	Macedonia	59	16026	16621.5	1966366	8.15006	0.0198861	-3.917733	0.0192882	0.0205026	0.996217	0.082096	0.964174	3.29259	0.9569898	0.9546995
3	1997	Macedonia	59	16591	16971.9	1976922	8.39234	0.018367	-3.9972	0.0177718	0.0189821	0.995677	0.084722	0.977559	3.774159	0.9615485	0.9608429
3	1998	Macedonia	59	16866	17500.7	1992682	8.46397	0.0182733	-4.002314	0.0177092	0.0188554	0.995098	0.08773	0.963732	3.279866	0.9604046	0.9591221
3	1999	Macedonia	59	16783	17847.8	2008112	8.3576	0.0165111	-4.103721	0.0159724	0.017068	0.994514	0.090583	0.940339	2.75757	0.961105	0.9601135
3	2000	Macedonia	59	17250	18062.7	2020552	8.53727	0.0144222	-4.238987	0.0139259	0.0149362	0.993973	0.09321	0.955009	3.055254	0.9665431	0.9673291
3	2001	Macedonia	59	16914	18307.1	2028744	8.33718	0.0135919	-4.298285	0.0130933	0.0141094	0.993474	0.095248	0.923906	2.49664	0.9649424	0.9652705
3	2002	Macedonia	59	17957	18355.6	2032588	8.83455	0.0133269	-4.317973	0.0128225	0.0138511	0.993013	0.097246	0.978283	3.807695	0.9694206	0.9708435
3	2003	Macedonia	59	18004	18728.6	2035121	8.84665	0.0141075	-4.261049	0.0135969	0.0146372	0.992587	0.099915	0.961309	3.212681	0.965826	0.9660074
3	2004	Macedonia	59	17944.8	19081.2	2036920	8.80977	0.0144738	-4.235418	0.0139255	0.0150436	0.992193	0.102552	0.940443	2.759424	0.9625345	0.9614296
3	2005	Macedonia	59	18403.4	19453.9	2039420	9.02384	0.0138342	-4.280614	0.013287	0.0144039	0.99183	0.105118	0.945997	2.8632	0.9648176	0.9643662
3	2006	Macedonia	59	18622	19737.7	2040836	9.12469	0.0126547	-4.369724	0.0121471	0.0131836	0.991495	0.10675	0.943472	2.814838	0.9677563	0.9682392
3	2007	Macedonia	59	19591	19986.4	2045124	9.57937	0.0117452	-4.444313	0.0112662	0.0122446	0.991188	0.108206	0.980217	3.902925	0.973022	0.9748288
3	2008	Macedonia	59	18979	20197.2	2051651	9.2506	0.0116395	-4.453352	0.0111316	0.0121705	0.990905	0.109606	0.939686	2.745981	0.9694769	0.9703598
3	2009	Macedonia	59	19055	20498.5	2059023	9.25439	0.0114696	-4.468052	0.0109858	0.0119747	0.990647	0.111102	0.929579	2.580246	0.9688439	0.9694661
3	2010	Macedonia	59	19111	20702.6	2065942	9.2505	0.00973595	-4.63193	0.0092752	0.0102196	0.990413	0.112819	0.923122	2.485548	0.9727916	0.9745597
3	2011	Macedonia	59	19464	20900.7	2071008	9.39832	0.00921677	-4.68673	0.0087742	0.0096817	0.990201	0.114127	0.931262	2.606231	0.9745927	0.9767202
3	2012	Macedonia	59	20130	21241.1	2074154	9.70516	0.0103835	-4.567534	0.009925	0.0108633	0.990013	0.115617	0.94769	2.896837	0.9725444	0.9739283
3	2013	Macedonia	59	19208	21456.3	2075414	9.25502	0.0112709	-4.485529	0.0106831	0.0118911	0.989849	0.117389	0.895215	2.145155	0.9643661	0.9630694
3	1972	Malta	63	2888	2973.46	308492	9.36166	0.0240496	-3.727637	0.0232451	0.0248819	0.986436	0.087165	0.97126	3.520309	0.9869278	0.9884764
3	1974	Malta	63	2822	2958.1	309124	9.12902	0.0219189	-3.820406	0.021144	0.0227223	0.985641	0.090021	0.953991	3.031814	0.9863365	0.9877843
3	1977	Malta	63	2952	3046.54	311525	9.47595	0.0179584	-4.0197	0.0173643	0.0185727	0.984543	0.092767	0.968967	3.441172	0.9891764	0.9910182
3	1979	Malta	63	3058	3105.08	316720	9.65522	0.0169216	-4.079166	0.0163706	0.0174911	0.983868	0.093608	0.984838	4.173669	0.9899181	0.9918058
3	1984	Malta	63	2929	3015.81	335290	8.73571	0.0138863	-4.276855	0.0133734	0.0144188	0.982271	0.094276	0.971215	3.518687	0.9881237	0.9899089
3	1985	Malta	63	2915	2940.78	339413	8.58836	0.0138218	-4.281507	0.0133318	0.0143299	0.981998	0.095057	0.991234	4.728112	0.987245	0.9888977
3	1989	Malta	63	2637	2717.75	352821	7.47405	0.0107549	-4.532393	0.0103246	0.0112032	0.981188	0.098657	0.970289	3.486091	0.9839259	0.9850346
3	1990	Malta	63	2709	2718.72	356301	7.60312	0.0104498	-4.561173	0.0100607	0.010854	0.981049	0.100193	0.996425	5.630134	0.9845585	0.9857632
3	1993	Malta	63	2691	2734.41	365947	7.35353	0.00968256	-4.637429	0.0092868	0.0100952	0.980773	0.104226	0.984123	4.12689	0.98268	0.9833342
3	1994	Malta	63	2698	2718.35	369167	7.30834	0.00977076	-4.628361	0.0093696	0.0101891	0.980725	0.105837	0.992514	4.887208	0.9815021	0.9817465
3	1995	Malta	63	2708	2729.87	372211	7.27544	0.00957149	-4.648967	0.0091832	0.0099762	0.9807	0.107713	0.991987	4.818666	0.9808934	0.9808865
3	2000	Malta	63	2973	3060.39	386553	7.69106	0.00775996	-4.858778	0.0073905	0.0081479	0.980887	0.117664	0.971445	3.526966	0.9837291	0.9842768
3	2001	Malta	63	2935	3066.93	387923	7.56594	0.00735308	-4.912636	0.0069883	0.0077369	0.980985	0.121731	0.956982	3.102169	0.9827476	0.9829372
3	2002	Malta	63	3030	3047.59	389248	7.78424	0.00763311	-4.87526	0.0072501	0.0080363	0.981103	0.126725	0.994227	5.148741	0.9819077	0.9816207
3	2004	Malta	63	2999	3089.55	393717	7.61714	0.00767899	-4.869267	0.007269	0.0081121	0.9814	0.138555	0.97069	3.500093	0.9765247	0.9735954
3	2007	Malta	63	3105.85	3202	402734	7.71192	0.0071761	-4.936999	0.006808	0.0075641	0.981998	0.146061	0.969973	3.475174	0.975471	0.9716058
3	2010	Malta	63	3010	3232.71	410736	7.3283	0.00729754	-4.920218	0.0069101	0.0077067	0.982783	0.159185	0.931109	2.603845	0.964067	0.9520925
3	2011	Malta	63	3267	3300.45	413231	7.90599	0.00734255	-4.91407	0.0069425	0.0077656	0.983087	0.165318	0.989865	4.581616	0.9674812	0.9573562
3	2013	Malta	63	3236	3348.59	417166	7.7571	0.00700178	-4.96159	0.0065882	0.0074413	0.983759	0.180306	0.966377	3.358339	0.9589403	0.9410005
3	2014	Malta	63	3270	3348.37	418411	7.81529	0.00658013	-5.023701	0.006134	0.0070587	0.984127	0.18698	0.976593	3.731043	0.9581822	0.9390529
3	2005	Myanmar	69	242549	434758	49720494	4.87825	0.0659695	-2.718563	0.0593288	0.0733534	0.409817	0.049409	0.557894	0.2326188	0.5777473	0.609062
3	2010	Myanmar	69	95672	398039	51780930	1.84763	0.04452	-3.111816	0.0394499	0.0502418	0.409817	0.050534	0.240358	-1.150715	0.284676	0.2360721
3	2013	Myanmar	69	257216	381870	53178082	4.83688	0.0353947	-3.341194	0.0309481	0.0404801	0.409817	0.051225	0.673569	0.7243706	0.6949704	0.7548085
3	1995	Montenegro	67	4931	5139.18	619774	7.95613	0.0155023	-4.166765	0.0146567	0.0163967	0.960859	0.097058	0.959492	3.164904	0.9707845	0.9710872
3	1996	Montenegro	67	4722	5251.53	619173	7.6263	0.0160452	-4.132349	0.0152327	0.016901	0.970386	0.10058	0.899167	2.188002	0.9644542	0.9613118
3	1997	Montenegro	67	5153	5365.08	618269	8.33456	0.0166482	-4.09545	0.0157214	0.0176298	0.978668	0.104587	0.96047	3.190356	0.9694037	0.967075
3	1998	Montenegro	67	5312	5477.3	617167	8.60707	0.0171395	-4.066368	0.0162068	0.0181259	0.985687	0.108751	0.969822	3.469989	0.9693944	0.966061
3	1999	Montenegro	67	5393	5588.89	616156	8.75265	0.0173663	-4.053223	0.0164671	0.0183146	0.991436	0.112993	0.96495	3.315296	0.9684829	0.9638351
3	2000	Montenegro	67	5412	5597.42	615380	8.79456	0.0169458	-4.077737	0.0161858	0.0177414	0.995909	0.117191	0.966874	3.373752	0.9677154	0.9619587
3	2001	Montenegro	67	5430	5549.42	614200	8.84077	0.0158347	-4.14555	0.0151993	0.0164968	0.999097	0.120037	0.97848	3.817005	0.9689613	0.9634393
3	1975	Mongolia	66	14445	17602.3	1458419	9.90456	0.136386	-1.992267	0.1269733	0.1464964	0.801293	0.049608	0.820631	1.520629	0.9009881	0.9048928
3	1980	Mongolia	66	17331	18835.2	1678694	10.3241	0.124662	-2.082148	0.1177892	0.1319362	0.844142	0.045352	0.920139	2.444232	0.9235789	0.9239942
3	1987	Mongolia	66	15900	18850.9	2029389	7.83487	0.10315	-2.271568	0.0987724	0.1077224	0.872526	0.042605	0.843463	1.684225	0.8695939	0.8382264
3	1988	Mongolia	66	17700	18907.4	2082926	8.49766	0.099524	-2.307356	0.0954415	0.1037812	0.873111	0.041949	0.936143	2.685128	0.896665	0.8794251
3	1989	Mongolia	66	17000	18930.9	2133612	7.96771	0.0960585	-2.342798	0.0921748	0.1001058	0.872722	0.041487	0.898002	2.17522	0.8813586	0.8564988
3	1990	Mongolia	66	17559	18897.9	2178620	8.05969	0.0918925	-2.387136	0.0882641	0.0956701	0.870549	0.041289	0.929152	2.573734	0.887734	0.8670059
3	1994	Mongolia	66	14764.3	18771.2	2279525	6.47692	0.0785665	-2.543811	0.0753035	0.0819708	0.85613	0.039125	0.786541	1.304199	0.8278258	0.7807579
3	1995	Mongolia	66	16794	19042.7	2297784	7.30878	0.0751247	-2.588606	0.0719192	0.0784731	0.851723	0.038503	0.881914	2.01068	0.8730884	0.8522011
3	1996	Mongolia	66	17550	19254.4	2322962	7.55501	0.0720573	-2.630293	0.0689905	0.0752604	0.8469	0.038143	0.911481	2.331854	0.8853387	0.8718163
3	1997	Mongolia	66	16980	19116.2	2342899	7.24743	0.0681366	-2.686241	0.0652171	0.0711868	0.841636	0.037771	0.888251	2.073003	0.8773076	0.8621924
3	1998	Mongolia	66	15860	18917.4	2360418	6.71915	0.0645875	-2.739734	0.0616698	0.0676432	0.835913	0.03747	0.838382	1.646235	0.8575489	0.8357003
3	1999	Mongolia	66	16105	18597	2379320	6.76874	0.0610386	-2.796248	0.0581565	0.0640636	0.829721	0.037239	0.866001	1.866058	0.8641207	0.8477945
3	2000	Mongolia	66	15472	18382.2	2402104	6.44102	0.057582	-2.854545	0.0549174	0.0603759	0.823055	0.037058	0.841683	1.670803	0.8523543	0.8336087
3	2001	Mongolia	66	15999	18340.3	2423981	6.6003	0.0540476	-2.91789	0.0514297	0.0567988	0.815914	0.037112	0.872341	1.921818	0.8646585	0.8539286
3	2002	Mongolia	66	15857	18485.6	2449457	6.47368	0.05056	-2.984594	0.0480262	0.0532276	0.808304	0.03715	0.857802	1.797154	0.8632782	0.854928
3	2003	Mongolia	66	16006	18803	2478377	6.45826	0.0472777	-3.051717	0.0447541	0.0499435	0.800231	0.037215	0.851246	1.744411	0.8670539	0.8630452
3	2004	Mongolia	66	16404	19130.2	2508790	6.53861	0.0440424	-3.122603	0.0417422	0.0464692	0.791706	0.037291	0.857491	1.794608	0.8753972	0.8769972
3	2005	Mongolia	66	16480	19411.7	2539565	6.4893	0.0410297	-3.193459	0.0387566	0.0434362	0.782742	0.037393	0.848975	1.726581	0.8775957	0.8827042
3	2006	Mongolia	66	16682	19380.6	2570963	6.48862	0.0381209	-3.266994	0.0359891	0.0403788	0.773355	0.037561	0.860757	1.821593	0.8819522	0.8909876
3	2007	Mongolia	66	16259	19185.4	2603798	6.24434	0.035491	-3.338475	0.0334131	0.0376981	0.763562	0.037734	0.847466	1.714866	0.8753083	0.8858566
3	2008	Mongolia	66	15413	19178.4	2639800	5.8387	0.0332278	-3.404367	0.0312151	0.0353703	0.753382	0.038097	0.803664	1.409353	0.8588324	0.8689851
3	2009	Mongolia	66	16911	19418.1	2680040	6.30998	0.0312996	-3.464151	0.0292438	0.0334998	0.742837	0.038358	0.870887	1.90882	0.8835797	0.9013738
3	2010	Mongolia	66	17213	19745.4	2724990	6.31672	0.0294839	-3.523911	0.027377	0.031753	0.731945	0.038508	0.871746	1.916488	0.8862125	0.9070955
3	2013	Mongolia	66	17247	20115.4	2872092	6.00503	0.0246211	-3.704152	0.0223905	0.0270738	0.697411	0.03913	0.857404	1.793896	0.8793036	0.9083182
3	2014	Mongolia	66	16521	20171.7	2928746	5.64098	0.0233959	-3.755193	0.0211946	0.0258259	0.68535	0.039505	0.819019	1.509714	0.8625509	0.8940393
3	1970	Mauritius	64	6308	6358.66	819532	7.69708	0.0873605	-2.437712	0.0865361	0.0881927	0.991659	0.026175	0.992034	4.824532	0.9852661	0.9850783
3	1971	Mauritius	64	6248	6324.77	835461	7.47851	0.0833462	-2.484753	0.08257	0.0841296	0.991864	0.026445	0.987862	4.399196	0.9845413	0.9841065
3	1974	Mauritius	64	6221	6303.22	876281	7.09932	0.0674053	-2.697032	0.0667069	0.068111	0.992443	0.027636	0.986955	4.326246	0.9849228	0.9846497
3	1978	Mauritius	64	6400	6610.05	941667	6.79646	0.0463306	-3.071952	0.0457851	0.0468827	0.993127	0.032371	0.968222	3.416696	0.9871913	0.9876401
3	1983	Mauritius	64	6322	6326.23	999676	6.32405	0.0334232	-3.398506	0.0329463	0.0339069	0.993846	0.038945	0.999332	7.310392	0.9871391	0.9875184
3	1984	Mauritius	64	6417	6436.44	1004016	6.39133	0.0319968	-3.442119	0.0314918	0.0325099	0.994	0.040097	0.996979	5.799201	0.9876768	0.988174
3	2000	Mauritius	64	7801	7932.06	1188253	6.5651	0.0180467	-4.01479	0.0177228	0.0183766	0.995995	0.061889	0.983477	4.086348	0.9891874	0.9896117
3	2001	Mauritius	64	7761	8008.96	1199501	6.47019	0.0175212	-4.044341	0.0171813	0.0178679	0.996087	0.06245	0.96904	3.443615	0.9888551	0.9891737
3	2002	Mauritius	64	8081	8156.4	1206636	6.69713	0.0171098	-4.068102	0.016773	0.0174535	0.996176	0.063112	0.990756	4.67453	0.9898221	0.9903647
3	2004	Mauritius	64	8259	8350.87	1213866	6.80388	0.0165379	-4.102102	0.0162062	0.0168764	0.996341	0.064913	0.988999	4.498713	0.9900309	0.990568
3	2005	Mauritius	64	8422	8442.63	1218161	6.9137	0.0164196	-4.109277	0.0160778	0.0167688	0.996417	0.065974	0.997556	6.011685	0.9902199	0.9907671
3	2007	Mauritius	64	8323	8721.62	1224702	6.79594	0.0162543	-4.119401	0.0159014	0.016615	0.996557	0.069436	0.954296	3.038777	0.9890121	0.9891468
3	2008	Mauritius	64	8798	8868.71	1230536	7.14973	0.0161005	-4.128905	0.0157371	0.0164723	0.996621	0.071398	0.992027	4.823658	0.9900874	0.9904673
3	2009	Mauritius	64	8987	8998.76	1236443	7.26843	0.015887	-4.142256	0.0154997	0.0162839	0.996682	0.073867	0.998693	6.638614	0.9901718	0.9905224
3	2010	Mauritius	64	8891	9140.55	1241616	7.16083	0.0157097	-4.153476	0.0153173	0.0161122	0.996738	0.077032	0.972699	3.573146	0.9892587	0.9892877
3	2011	Mauritius	64	8951	9161.22	1247737	7.17379	0.0154458	-4.170415	0.0150567	0.015845	0.996791	0.079976	0.977053	3.751361	0.9888878	0.9887371
3	2012	Mauritius	64	9103	9243.46	1253237	7.26359	0.0152059	-4.186074	0.014793	0.0156302	0.996839	0.083447	0.984804	4.171421	0.9887352	0.9884583
3	2013	Mauritius	64	9221	9438.4	1258307	7.3281	0.0149724	-4.20155	0.0145104	0.015449	0.996884	0.087376	0.976966	3.747487	0.988394	0.9879119
3	2014	Mauritius	64	9438	9684.2	1263494	7.46976	0.0146505	-4.22328	0.0140893	0.015234	0.996924	0.091576	0.974577	3.646338	0.9884132	0.9878489
3	1970	Malaysia	61	72619	78894.9	10861206	6.68609	0.0562569	-2.877826	0.055885	0.0566314	0.999663	0.033007	0.920453	2.448512	0.9757413	0.9745321
3	1971	Malaysia	61	72994	78500.4	11170590	6.53448	0.0534039	-2.929871	0.0530723	0.0537376	0.999641	0.033428	0.929855	2.584461	0.9751084	0.9736641
3	1972	Malaysia	61	71883	77696.2	11448543	6.27879	0.0498691	-2.998353	0.0495198	0.0502209	0.99962	0.034038	0.925181	2.514913	0.9737508	0.9717938
3	1976	Malaysia	61	72869	75891.1	12550421	5.8061	0.0418383	-3.173944	0.0415275	0.0421514	0.999547	0.035595	0.960178	3.182697	0.9711905	0.9681035
3	1977	Malaysia	61	75617	76925.1	12856055	5.88182	0.0420014	-3.170051	0.0417253	0.0422794	0.999532	0.035533	0.982995	4.057085	0.9715158	0.9685001
3	1978	Malaysia	61	71192	75474	13182215	5.40061	0.0368411	-3.301142	0.036559	0.0371253	0.999517	0.035456	0.943265	2.810951	0.9691932	0.9652743
3	1986	Malaysia	61	76773	78233.8	16180007	4.74493	0.0207798	-3.873773	0.020587	0.0209744	0.999407	0.0366	0.981327	3.961843	0.9742026	0.9727561
3	1991	Malaysia	61	83851	84600.7	18707721	4.48216	0.015836	-4.145473	0.015676	0.0159976	0.999412	0.036267	0.991138	4.7171	0.9765051	0.9759752
3	1992	Malaysia	61	85646	86308.6	19201202	4.46045	0.0152241	-4.184873	0.0150885	0.015361	0.999421	0.036526	0.992323	4.861872	0.976791	0.9763441
3	1993	Malaysia	61	87175	88103.4	19693533	4.42658	0.0146834	-4.221038	0.0145481	0.01482	0.999433	0.036841	0.989463	4.542227	0.9768431	0.9763941
3	1994	Malaysia	61	89702	90251.5	20191557	4.44255	0.0139298	-4.273724	0.0137933	0.0140677	0.999447	0.037181	0.993911	5.095237	0.9778237	0.9776962
3	2002	Malaysia	61	105982	107282	24317503	4.35826	0.00843375	-4.775513	0.0083343	0.0085344	0.999641	0.040916	0.987884	4.401077	0.9839221	0.985413
3	2005	Malaysia	61	113712	115905	25726813	4.41998	0.00806005	-4.820836	0.007964	0.0081573	0.999747	0.044091	0.981078	3.948328	0.9836705	0.9849784
3	2006	Malaysia	61	115084	118335	26200889	4.39237	0.00765577	-4.872296	0.0075661	0.0077465	0.999786	0.045178	0.972528	3.566742	0.9838564	0.9851852
3	2007	Malaysia	61	118167	121213	26722645	4.42198	0.00762044	-4.876921	0.0075261	0.0077159	0.999828	0.046191	0.974873	3.658345	0.9836653	0.984902
3	2012	Malaysia	61	136836	138262	29315069	4.66777	0.00745682	-4.898626	0.0073399	0.0075756	1	0.051675	0.989686	4.56384	0.9833175	0.9841978
3	1973	Nicaragua	72	11729	20638	2467404	4.75358	0.151752	-1.885508	0.147153	0.1564948	0.584164	0.02778	0.56832	0.2749985	0.7261069	0.7340117
3	1974	Nicaragua	72	10574	20158.4	2543949	4.15653	0.144167	-1.936785	0.1400402	0.1484149	0.584164	0.028031	0.524547	0.0982657	0.6737005	0.6652679
3	1975	Nicaragua	72	11143	19866.7	2623351	4.24762	0.137319	-1.985452	0.1335019	0.1412443	0.584164	0.028308	0.560887	0.2447645	0.6904952	0.6875028
3	1976	Nicaragua	72	12349	19611.4	2702259	4.56988	0.130048	-2.039851	0.1264626	0.1337352	0.584164	0.028519	0.629684	0.5308618	0.7306142	0.7398499
3	1977	Nicaragua	72	12492	19233.6	2786514	4.48302	0.122395	-2.100503	0.1190434	0.1258405	0.584164	0.028729	0.649489	0.6167927	0.7317597	0.7414317
3	1978	Nicaragua	72	9165	21395.7	2874843	3.188	0.120687	-2.114552	0.1167514	0.1247561	0.584164	0.028992	0.428357	-0.2885566	0.586348	0.5476136
3	1987	Nicaragua	72	11056	24674.4	3705653	2.98355	0.082683	-2.492741	0.0792674	0.0862458	0.584164	0.031827	0.448076	-0.2084488	0.6145217	0.5842535
3	1988	Nicaragua	72	13369	21046.8	3803620	3.51481	0.0746761	-2.594595	0.0724832	0.0769353	0.584164	0.032287	0.635203	0.5546046	0.6970843	0.6953633
3	1989	Nicaragua	72	12664	18153.6	3904918	3.24309	0.0679439	-2.689073	0.0662694	0.0696607	0.559997	0.032776	0.697604	0.8359145	0.6727261	0.6788908
3	1990	Nicaragua	72	13221	17559	4008611	3.29815	0.06414	-2.746687	0.0625	0.0658231	0.539783	0.033295	0.752948	1.114398	0.6779209	0.6981314
3	1991	Nicaragua	72	12515	17747.8	4117264	3.03964	0.0610018	-2.796852	0.0594052	0.0626413	0.52316	0.033697	0.705156	0.8719742	0.6467382	0.6688114
3	1992	Nicaragua	72	12466	18366.9	4227411	2.94885	0.0585402	-2.838041	0.0569567	0.0601677	0.509833	0.034102	0.678722	0.7479066	0.6341283	0.6612078
3	1993	Nicaragua	72	13165	18938.2	4338584	3.0344	0.0568854	-2.866716	0.0553259	0.0584889	0.49957	0.034617	0.695157	0.8243408	0.6411102	0.6762831
3	1994	Nicaragua	72	13094	18977	4449670	2.94269	0.0532111	-2.933488	0.0516625	0.0548061	0.492195	0.035133	0.689992	0.8000797	0.6376078	0.6766651
3	1996	Nicaragua	72	13801	19223.5	4666425	2.95751	0.0472857	-3.051547	0.0458246	0.0487934	0.485657	0.036073	0.717923	0.9341804	0.6552371	0.7024555
3	1997	Nicaragua	72	13911	19122.2	4769955	2.91638	0.0440275	-3.122941	0.0425992	0.0455036	0.486385	0.036506	0.72748	0.9818739	0.6632766	0.7119052
3	1998	Nicaragua	72	14754	22425.9	4869982	3.02958	0.0441857	-3.119354	0.0427019	0.045721	0.489784	0.037118	0.657901	0.653954	0.6716775	0.7193869
3	1999	Nicaragua	72	13759	18927.9	4965123	2.77113	0.0384952	-3.257221	0.0371824	0.0398544	0.495914	0.037754	0.726917	0.9790376	0.6722689	0.7172183
3	2000	Nicaragua	72	13597	18787	5055662	2.68946	0.0361083	-3.321233	0.034859	0.0374023	0.504883	0.038417	0.723744	0.963109	0.6767336	0.7173586
3	2001	Nicaragua	72	14236	18777.4	5139369	2.76999	0.0338371	-3.386198	0.0326229	0.0350965	0.516742	0.039059	0.758147	1.142548	0.7015218	0.7406578
3	2002	Nicaragua	72	15058	18925.3	5218868	2.8853	0.0318716	-3.446039	0.0306331	0.0331602	0.531728	0.039715	0.795655	1.359353	0.7290322	0.7655906
3	2003	Nicaragua	72	15506	19256	5295675	2.92805	0.0300449	-3.505062	0.028805	0.0313382	0.550212	0.040531	0.805254	1.419462	0.7484519	0.7793581
3	2004	Nicaragua	72	15805	19536.3	5369951	2.94323	0.0283461	-3.563264	0.0271148	0.0296334	0.572504	0.041407	0.809005	1.44356	0.7654722	0.78892
3	2005	Nicaragua	72	16747	19622.5	5442214	3.07724	0.0267345	-3.6218	0.0254583	0.0280747	0.598995	0.042356	0.85346	1.761998	0.7936567	0.8110644
3	2006	Nicaragua	72	15699	19706.9	5514361	2.84693	0.0253152	-3.676351	0.0240367	0.0266616	0.630167	0.043232	0.796623	1.36532	0.7899278	0.7918172
3	2007	Nicaragua	72	17312	20002.3	5583237	3.10071	0.0239892	-3.730153	0.022727	0.0253214	0.666609	0.044223	0.865502	1.861758	0.8275936	0.8249889
3	2008	Nicaragua	72	18254	20171.3	5649819	3.2309	0.0226055	-3.789562	0.0212966	0.0239949	0.709034	0.045279	0.904947	2.253443	0.8538051	0.8435172
3	2009	Nicaragua	72	18170	20629.6	5715454	3.1791	0.0215091	-3.839278	0.0201346	0.0229774	0.7583	0.046247	0.880774	1.999782	0.8665584	0.8429225
3	2010	Nicaragua	72	19147	21217.7	5781064	3.31202	0.0205355	-3.885601	0.0191302	0.0220439	0.815442	0.047075	0.902406	2.224252	0.8898377	0.8581851
3	2011	Nicaragua	72	19523	21628	5842918	3.34131	0.0195142	-3.936613	0.0181542	0.0209761	0.881705	0.047612	0.902673	2.227283	0.9074138	0.8655201
3	2012	Nicaragua	72	20285	22215.2	5907019	3.43405	0.0185835	-3.98548	0.0172256	0.0200485	0.95859	0.048038	0.913114	2.352261	0.9263001	0.8771346
3	2013	Nicaragua	72	21381	22790.6	5972296	3.58003	0.0177631	-4.030634	0.0163529	0.0192948	1	0.048544	0.938149	2.719183	0.9383901	0.8906531
3	1971	Netherlands	70	110243	110656	13170326	8.37056	0.0157249	-4.152509	0.0155354	0.0159167	0.9998	0.102868	0.996263	5.585847	0.9940191	0.9943381
3	1973	Netherlands	70	110682	111328	13389497	8.26633	0.0148281	-4.211232	0.014626	0.0150329	0.999765	0.105459	0.994195	5.143283	0.9937697	0.9939992
3	1974	Netherlands	70	109249	110982	13486099	8.10086	0.0144473	-4.23725	0.0142294	0.0146685	0.999747	0.107088	0.984388	4.143995	0.993331	0.9934223
3	1977	Netherlands	70	110093	112195	13809284	7.97239	0.012242	-4.402884	0.0120386	0.0124488	0.999691	0.110821	0.981265	3.95845	0.9935595	0.9936999
3	1979	Netherlands	70	112558	113784	14009701	8.03429	0.011213	-4.490679	0.011023	0.0114064	0.999652	0.113904	0.989227	4.519886	0.9938227	0.99401
3	1980	Netherlands	70	114273	114550	14125408	8.08989	0.0108502	-4.52357	0.0106747	0.0110286	0.999632	0.1151	0.99758	6.021537	0.9939571	0.9941669
3	1981	Netherlands	70	115509	115654	14223162	8.12119	0.0106184	-4.545166	0.0104522	0.0107872	0.999612	0.116139	0.998745	6.679431	0.9939761	0.9941757
3	1983	Netherlands	70	117757	118544	14352523	8.20462	0.0103186	-4.573806	0.0101345	0.0105061	0.999573	0.118303	0.993357	5.007554	0.9939522	0.994109
3	1984	Netherlands	70	119807	120365	14412161	8.31291	0.0101357	-4.591689	0.0099706	0.0103036	0.999555	0.11923	0.995363	5.369078	0.9941119	0.9942955
3	1987	Netherlands	70	122197	124227	14656329	8.33749	0.00925268	-4.682843	0.0090981	0.0094099	0.999492	0.124234	0.983661	4.097752	0.9940422	0.9941555
3	1988	Netherlands	70	124161	125472	14749851	8.41778	0.00869734	-4.744739	0.0085563	0.0088407	0.999468	0.125898	0.989549	4.550527	0.9943631	0.9945565
3	1990	Netherlands	70	128817	129010	14941801	8.62125	0.00866971	-4.74792	0.0085181	0.008824	0.999417	0.128377	0.998505	6.504011	0.9943768	0.994528
3	1991	Netherlands	70	129951	129989	15057390	8.63038	0.00828127	-4.793759	0.0081307	0.0084347	0.99939	0.129215	0.99971	8.145009	0.9945149	0.9946985
3	1992	Netherlands	70	129782	131683	15170505	8.55489	0.00778779	-4.855198	0.007652	0.007926	0.999362	0.129974	0.985563	4.223438	0.9945979	0.994805
3	1994	Netherlands	70	133465	134771	15363090	8.68738	0.00719116	-4.934903	0.0070524	0.0073327	0.999303	0.131417	0.990307	4.62659	0.9950001	0.9952939
3	1995	Netherlands	70	135669	135819	15435718	8.78929	0.00700273	-4.961456	0.0068591	0.0071494	0.999272	0.132511	0.998896	6.807335	0.9951485	0.995464
3	1997	Netherlands	70	135780	136506	15590589	8.7091	0.00640839	-5.050147	0.0062883	0.0065308	0.999207	0.134342	0.994681	5.231058	0.9952072	0.9955275
3	1998	Netherlands	70	137482	137917	15689492	8.76268	0.00634251	-5.06048	0.0062167	0.0064709	0.999173	0.135045	0.996849	5.756766	0.995216	0.9955257
3	2000	Netherlands	70	140526	140883	15911402	8.83178	0.00633066	-5.06235	0.006205	0.0064589	0.999103	0.135928	0.997468	5.976067	0.9951072	0.9953651
3	2001	Netherlands	70	140371	141520	16030876	8.75629	0.00628287	-5.069928	0.006167	0.0064009	0.999067	0.136367	0.991881	4.805368	0.9949101	0.9951088
3	2004	Netherlands	70	136551	138226	16267401	8.39415	0.00554043	-5.195683	0.0054302	0.005653	0.998954	0.139523	0.987882	4.400833	0.9945059	0.9945781
3	2005	Netherlands	70	136232	136889	16309174	8.35309	0.0055461	-5.194661	0.0054341	0.0056604	0.998915	0.141603	0.995201	5.334461	0.9941598	0.9940966
3	2006	Netherlands	70	135369	135670	16341098	8.28396	0.00521452	-5.256307	0.0051064	0.0053249	0.998875	0.143777	0.997781	6.108683	0.9941442	0.9940662
3	2007	Netherlands	70	133011	134762	16380826	8.11992	0.0048352	-5.331833	0.0047279	0.0049449	0.998834	0.14601	0.987007	4.330287	0.9940195	0.9938957
3	2008	Netherlands	70	135129	135376	16447655	8.2157	0.00460806	-5.379948	0.0045078	0.0047105	0.998792	0.148567	0.998174	6.30361	0.9942176	0.9941392
3	2009	Netherlands	70	134227	136044	16533493	8.11849	0.00451002	-5.401455	0.0044165	0.0046055	0.99875	0.151539	0.986645	4.302445	0.9938096	0.9935604
3	2010	Netherlands	70	136049	137200	16617057	8.18731	0.0044238	-5.420757	0.004327	0.0045227	0.998707	0.154487	0.991614	4.772747	0.9937294	0.993415
3	2011	Netherlands	70	135737	138561	16692225	8.13175	0.00430082	-5.448949	0.0042022	0.0044017	0.998663	0.159128	0.979621	3.872678	0.9932786	0.9927378
3	2014	Netherlands	70	139037	142002	16936276	8.20942	0.00414301	-5.486332	0.0040453	0.0042431	0.998527	0.174546	0.97912	3.847857	0.9918193	0.9903582
3	1970	Norway	73	38723	38922.1	3865304	10.0181	0.0167058	-4.091997	0.0163612	0.0170577	0.999455	0.128954	0.994885	5.270479	0.9932216	0.9930763
3	1971	Norway	73	38981	39159.6	3891601	10.0167	0.0162421	-4.120149	0.0159019	0.0165895	0.999417	0.130421	0.995438	5.385496	0.9931751	0.9929951
3	1972	Norway	73	39375	39403.8	3920134	10.0443	0.0153716	-4.175232	0.015044	0.0157064	0.999377	0.13188	0.99927	7.221112	0.9933845	0.9932662
3	1974	Norway	73	39464	39765.4	3970733	9.93872	0.014052	-4.26499	0.0137626	0.0143475	0.999297	0.135337	0.99242	4.874691	0.9932995	0.9931266
3	1975	Norway	73	40061	40173.6	3992446	10.0342	0.0137321	-4.288023	0.0134247	0.0140464	0.999256	0.137377	0.997197	5.874269	0.9933451	0.9931588
3	1976	Norway	73	40216	40399.1	4010691	10.0272	0.0130562	-4.33849	0.0127488	0.0133711	0.999215	0.139455	0.995468	5.392001	0.9933973	0.9932132
3	1977	Norway	73	39824	40495.9	4028800	9.88483	0.0117813	-4.441242	0.0115057	0.0120635	0.999173	0.141705	0.983408	4.082102	0.9935607	0.9934388
3	1978	Norway	73	40682	40933.8	4046269	10.0542	0.0111606	-4.495368	0.0108867	0.0114413	0.999131	0.143927	0.99385	5.085094	0.9939334	0.9939123
3	1980	Norway	73	41262.4	41499	4077876	10.1186	0.0102618	-4.579326	0.0099554	0.0105777	0.999044	0.147854	0.994298	5.161238	0.9940647	0.994051
3	1982	Norway	73	41452	42008.6	4109611	10.0866	0.0100196	-4.603217	0.0097652	0.0102805	0.998955	0.151561	0.986749	4.31036	0.9936448	0.9934411
3	1983	Norway	73	42224	42546.4	4123196	10.2406	0.0100093	-4.604241	0.0097492	0.0102763	0.998906	0.153704	0.992423	4.875079	0.993623	0.9933724
3	1984	Norway	73	42581	43060.9	4135443	10.2966	0.0102936	-4.576234	0.010029	0.0105651	0.998856	0.155371	0.988855	4.485552	0.9932545	0.9928215
3	1986	Norway	73	43643	44229	4163812	10.4815	0.0100305	-4.602129	0.0097701	0.0102978	0.998754	0.159655	0.986752	4.310556	0.9931468	0.9925981
3	1991	Norway	73	44820	44828.1	4261266	10.518	0.00790633	-4.840092	0.0076884	0.0081305	0.998489	0.162924	0.99982	8.623334	0.9940475	0.9938296
3	1992	Norway	73	44731	45053.4	4284127	10.4411	0.007252	-4.926478	0.0070632	0.0074458	0.998434	0.162467	0.992843	4.932503	0.994418	0.9943484
3	1994	Norway	73	44068	44790	4330922	10.1752	0.00624959	-5.075239	0.0060763	0.0064279	0.998321	0.160474	0.983879	4.111408	0.9948763	0.994989
3	1996	Norway	73	43829.8	44126.1	4376110	10.0157	0.00538064	-5.224948	0.0052244	0.0055416	0.998205	0.158557	0.993286	4.99688	0.9954249	0.9957121
3	1998	Norway	73	44266	44373.5	4426202	10.0009	0.00523573	-5.252249	0.0050738	0.0054028	0.998085	0.155826	0.997576	6.020032	0.9955558	0.995877
3	2000	Norway	73	43926.8	44031	4484116	9.79609	0.0049414	-5.310107	0.0047981	0.005089	0.997962	0.151792	0.997633	6.043829	0.995673	0.9960412
3	2003	Norway	73	42550	42787.6	4558974	9.33324	0.00443624	-5.417948	0.0042965	0.0045805	0.997772	0.147845	0.994446	5.187642	0.9956055	0.9959892
3	2004	Norway	73	41175.3	41882.4	4585585	8.97929	0.00420864	-5.470615	0.0040789	0.0043425	0.997707	0.147437	0.983117	4.064435	0.9953172	0.9956532
3	2005	Norway	73	41144	41536.7	4617339	8.91076	0.004014	-5.517968	0.0038768	0.0041561	0.997641	0.147294	0.990545	4.651702	0.9953879	0.9957429
3	2006	Norway	73	41239	41506.4	4655560	8.85801	0.00392577	-5.540193	0.0037933	0.0040628	0.997575	0.146957	0.993558	5.038405	0.9953645	0.9957137
3	2009	Norway	73	41338	41536.7	4822102	8.57261	0.00355157	-5.640364	0.0034242	0.0036837	0.99737	0.14801	0.995215	5.337573	0.9951314	0.9954231
3	2010	Norway	73	41426	41568.4	4881250	8.48676	0.00324185	-5.731612	0.0031294	0.0033583	0.997301	0.150066	0.996574	5.672995	0.9952594	0.9955814
3	2011	Norway	73	41292	41651.1	4943758	8.35235	0.00308061	-5.782629	0.0029643	0.0032014	0.99723	0.152764	0.991379	4.744843	0.9950486	0.9953098
3	2014	Norway	73	40337	40750.6	5124488	7.87142	0.00290074	-5.84279	0.002755	0.0030541	0.997013	0.160726	0.98985	4.580072	0.9935603	0.9932968
3	1971	New Zealand	71	24308	24616.5	2872037	8.46368	0.0205416	-3.885301	0.020258	0.0208292	0.997981	0.085963	0.987468	4.366845	0.993094	0.9939854
3	1972	New Zealand	71	24790	24938.3	2923194	8.48045	0.020145	-3.904801	0.0198803	0.0204131	0.997894	0.086479	0.994054	5.119147	0.993112	0.9939954
3	1975	New Zealand	71	25114	25454.1	3086433	8.1369	0.0189156	-3.967769	0.0186665	0.019168	0.997652	0.088507	0.986638	4.301925	0.9921756	0.992871
3	1976	New Zealand	71	25448	25581.3	3118543	8.16022	0.0180634	-4.01387	0.0178109	0.0183194	0.997578	0.089803	0.99479	5.25199	0.9923592	0.9930794
3	1978	New Zealand	71	24678	25374.1	3139291	7.86101	0.016716	-4.091389	0.0164783	0.0169572	0.997438	0.093596	0.972567	3.568191	0.9915028	0.9920098
3	1979	New Zealand	71	25363	25864.2	3141505	8.07352	0.0162321	-4.120764	0.0159821	0.016486	0.997372	0.095707	0.980621	3.924004	0.9920037	0.9925916
3	1981	New Zealand	71	25138	25548.7	3161742	7.95068	0.0152655	-4.182162	0.0150156	0.0155195	0.997243	0.099045	0.983924	4.114193	0.9915436	0.9919863
3	1982	New Zealand	71	25544	25581.6	3185721	8.01828	0.0149109	-4.205662	0.0146724	0.0151533	0.997181	0.10025	0.99853	6.520961	0.9916755	0.9921286
3	1984	New Zealand	71	25380	26124.4	3246508	7.81763	0.0141537	-4.257776	0.0139392	0.0143716	0.997002	0.101695	0.971506	3.529167	0.9910889	0.9913703
3	1986	New Zealand	71	27050	27068.2	3280136	8.24661	0.0133076	-4.31942	0.0130903	0.0135285	0.996887	0.104528	0.999328	7.304783	0.9922861	0.9928136
3	1991	New Zealand	71	26386	26718.9	3478924	7.58453	0.0102859	-4.57698	0.0101082	0.0104667	0.996823	0.11185	0.987542	4.372893	0.991155	0.9913524
3	1994	New Zealand	71	26955	27201.7	3613193	7.46016	0.00896468	-4.714463	0.0088048	0.0091274	0.996905	0.114854	0.99093	4.69372	0.9912713	0.9914709
3	1998	New Zealand	71	26332	27048.8	3802933	6.92413	0.00796282	-4.832973	0.007801	0.008128	0.997131	0.115792	0.973499	3.603712	0.9898235	0.9895329
3	2000	New Zealand	71	26553	27197.1	3853181	6.89119	0.00754321	-4.887107	0.0073943	0.0076952	0.997291	0.117073	0.976317	3.719045	0.9897748	0.9894269
3	2003	New Zealand	71	27835.4	27853.3	4015001	6.93285	0.00696959	-4.966199	0.0068224	0.00712	0.997588	0.117751	0.999357	7.349442	0.9902061	0.9899629
3	2005	New Zealand	71	26995	27798.3	4127253	6.54067	0.0066534	-5.012627	0.0065059	0.0068042	0.997823	0.119862	0.971103	3.514708	0.988434	0.9874566
3	2006	New Zealand	71	28245	28323.4	4176296	6.76317	0.00650415	-5.035315	0.0063572	0.0066545	0.997952	0.121908	0.997233	5.887341	0.9891977	0.9884773
3	2007	New Zealand	71	28480	28608.9	4220041	6.74875	0.00644591	-5.04431	0.0063126	0.006582	0.998088	0.123805	0.995496	5.398203	0.9887713	0.98782
3	2010	New Zealand	71	28494	29075	4342876	6.56109	0.00634759	-5.05968	0.0062296	0.0064679	0.998542	0.129617	0.980016	3.892637	0.986453	0.9841932
3	2013	New Zealand	71	29528	30059.8	4439813	6.65073	0.00592863	-5.127962	0.0057848	0.006076	0.999066	0.14103	0.982309	4.016849	0.9850888	0.9817104
3	2005	Oman	74	5263	7093.96	2700401	1.94897	0.0077212	-4.863786	0.007538	0.0079088	0.947707	0.024161	0.741898	1.055859	0.8704451	0.8612165
3	2006	Oman	74	5655	7199.41	2753929	2.05343	0.00716223	-4.938933	0.0070025	0.0073256	0.943476	0.02453	0.785481	1.2979	0.882459	0.8791974
3	2007	Oman	74	6268	7422.43	2792306	2.24474	0.00730714	-4.918904	0.0071467	0.0074712	0.945186	0.025017	0.844467	1.691851	0.8890072	0.8870952
3	2008	Oman	74	7298	7513.52	2840131	2.5696	0.00763212	-4.875389	0.0074619	0.0078062	0.954413	0.025619	0.971316	3.522316	0.9008015	0.8997912
3	2009	Oman	74	7098	8020.58	2930636	2.422	0.00826347	-4.79591	0.0080904	0.0084403	0.969996	0.026151	0.884974	2.040399	0.8855684	0.8735175
3	2010	Oman	74	7005	8727.3	3084870	2.27076	0.00855585	-4.76114	0.0083765	0.008739	0.986798	0.026541	0.802654	1.402962	0.8741305	0.8502641
3	2011	Oman	74	7667	9217.5	3329555	2.30271	0.00892788	-4.718577	0.008739	0.0091209	1	0.025718	0.831788	1.598351	0.8734216	0.8437978
3	2012	Oman	74	7884	9811.1	3640444	2.16567	0.00943955	-4.662848	0.0092389	0.0096445	1	0.025114	0.803579	1.408818	0.8561926	0.8158426
3	2013	Oman	74	7669	10572.4	3980195	1.92679	0.00978004	-4.627411	0.0095427	0.0100233	1	0.024806	0.725379	0.9713014	0.8315316	0.77521
3	1977	Panama	76	8035	8572.26	1816973	4.42219	0.0418506	-3.17365	0.0398433	0.0439589	0.937047	0.040513	0.937326	2.705085	0.9567844	0.9554438
3	1978	Panama	76	7554	8555.57	1863524	4.05361	0.0402264	-3.213231	0.0383083	0.0422405	0.931533	0.041033	0.882934	2.020509	0.9490764	0.9455382
3	1979	Panama	76	8221	8583.75	1911003	4.30193	0.0386946	-3.252056	0.0368206	0.0406639	0.924841	0.041583	0.957739	3.120721	0.9547872	0.9542077
3	1980	Panama	76	7959	8636.36	1958613	4.06359	0.0371098	-3.293873	0.0352513	0.0390664	0.916861	0.042179	0.921568	2.463849	0.949639	0.9483483
3	1981	Panama	76	7976	8722.13	2006283	3.97551	0.0355356	-3.337221	0.0336832	0.0374898	0.907641	0.042638	0.914455	2.369286	0.9477203	0.947073
3	1982	Panama	76	8142	8829.78	2053561	3.96482	0.0340426	-3.380144	0.0322003	0.0359902	0.897583	0.043139	0.922107	2.471323	0.94752	0.9482191
3	1983	Panama	76	8499	8985.73	2100858	4.04549	0.0327993	-3.417348	0.0309815	0.0347238	0.890623	0.043759	0.945833	2.859991	0.9494766	0.9516245
3	1984	Panama	76	8250	9185.94	2148549	3.8398	0.031753	-3.449769	0.0299347	0.0336816	0.884327	0.044415	0.898112	2.176419	0.94411	0.9456188
3	1985	Panama	76	8991	9419.68	2196903	4.09258	0.0308329	-3.479172	0.0290206	0.0327584	0.878832	0.045103	0.954491	3.043271	0.95008	0.9537702
3	1986	Panama	76	8942	9575.63	2245295	3.98255	0.0298965	-3.510014	0.028128	0.0317761	0.874144	0.045602	0.933829	2.647047	0.9474217	0.9510689
3	1987	Panama	76	9105	9718.21	2294277	3.96857	0.0291038	-3.536887	0.0273635	0.0309548	0.870207	0.046128	0.936901	2.697879	0.946902	0.9508905
3	1988	Panama	76	9382	10018.8	2344328	4.002	0.0286966	-3.550976	0.0269525	0.0305537	0.866958	0.046769	0.936443	2.690144	0.9468435	0.9511467
3	1989	Panama	76	9557	10826	2395502	3.98956	0.0292369	-3.532323	0.0273466	0.0312578	0.86435	0.047448	0.882783	2.019057	0.9437683	0.947556
3	1990	Panama	76	9799	10648.3	2448104	4.00269	0.0278827	-3.579748	0.0261202	0.0297642	0.862348	0.048167	0.920239	2.445595	0.9452119	0.9495642
3	1991	Panama	76	9683	10991.4	2500949	3.87173	0.0278881	-3.579556	0.0261107	0.0297864	0.860932	0.048649	0.88096	2.00155	0.9402149	0.9434727
3	1992	Panama	76	10143	11356.2	2556399	3.96769	0.0276098	-3.589583	0.0258241	0.029519	0.860085	0.049161	0.893167	2.123505	0.9420232	0.9457188
3	1993	Panama	76	10669	11828.5	2613907	4.08163	0.0299349	-3.508731	0.0277511	0.0322904	0.859802	0.049824	0.901972	2.219334	0.9386078	0.941111
3	1994	Panama	76	10983	11893.5	2672191	4.11011	0.0259747	-3.650633	0.024162	0.0279233	0.860079	0.050548	0.923444	2.490094	0.9464617	0.9509833
3	1995	Panama	76	11032	12139.6	2730592	4.04015	0.025511	-3.668647	0.0237189	0.0274384	0.860916	0.051344	0.908758	2.298569	0.9443459	0.9481735
3	1996	Panama	76	11197	12305.6	2789890	4.01342	0.0250891	-3.685323	0.0233556	0.0269512	0.862317	0.051951	0.909914	2.312587	0.9434263	0.946725
3	1997	Panama	76	12219	12476.3	2847847	4.29061	0.0246201	-3.704192	0.0229077	0.0264605	0.864286	0.052636	0.979379	3.860626	0.9501837	0.954614
3	1998	Panama	76	11850	12619.7	2904875	4.07935	0.0240821	-3.726288	0.0223119	0.0259927	0.866832	0.053511	0.939009	2.734101	0.9450958	0.9479262
3	1999	Panama	76	11957	12679.5	2961515	4.03746	0.0235933	-3.746791	0.0218171	0.0255142	0.869961	0.054496	0.943021	2.806413	0.9439437	0.9458902
3	2000	Panama	76	11806.5	12747.1	3018253	3.9117	0.0231469	-3.765895	0.0213989	0.0250376	0.873683	0.055594	0.926212	2.529903	0.9403713	0.9405534
3	2001	Panama	76	12414	12936.4	3070986	4.04235	0.0227024	-3.785285	0.0209888	0.0245559	0.878009	0.056568	0.959619	3.168186	0.9439179	0.94437
3	2002	Panama	76	12403	13219.7	3126111	3.96755	0.0222562	-3.805134	0.0205488	0.0241056	0.88295	0.057621	0.938219	2.720382	0.9419791	0.9408912
3	2003	Panama	76	13231	13598.7	3183896	4.1556	0.0219577	-3.81864	0.0203	0.0237506	0.888518	0.058867	0.972957	3.582928	0.9464756	0.9458489
3	2004	Panama	76	13446	13966.1	3242680	4.14657	0.0216788	-3.83142	0.0200477	0.0234426	0.894728	0.060167	0.962757	3.252348	0.945868	0.9439204
3	2005	Panama	76	14171	14342.3	3301693	4.29204	0.0212573	-3.851057	0.019627	0.0230229	0.901594	0.061525	0.98806	4.415824	0.9494263	0.947575
3	2006	Panama	76	14325	14770.8	3364192	4.25808	0.0208361	-3.871068	0.0191883	0.0226254	0.909134	0.062683	0.969818	3.469871	0.9488931	0.9455948
3	2007	Panama	76	14760	15207.7	3425301	4.30911	0.0204074	-3.89186	0.0187643	0.0221943	0.917367	0.063902	0.970563	3.495632	0.9504132	0.9463643
3	2008	Panama	76	15080	15738.3	3485875	4.32603	0.019861	-3.918999	0.0182392	0.0216269	0.926311	0.065336	0.958168	3.131371	0.951387	0.9462962
3	2009	Panama	76	15492	16185	3546817	4.36786	0.0194229	-3.941304	0.017734	0.0212726	0.935987	0.066841	0.957184	3.107086	0.9526712	0.9465864
3	2011	Panama	76	16358	17040.2	3668972	4.45847	0.0187661	-3.975701	0.0170721	0.0206283	0.957633	0.069807	0.959968	3.177217	0.955034	0.9466368
3	2012	Panama	76	17335	17454.7	3730364	4.647	0.0185138	-3.989237	0.0167233	0.020496	0.969657	0.071276	0.993145	4.975827	0.9588851	0.9507444
3	2013	Panama	76	17756	17787.7	3792745	4.68157	0.0181611	-4.008473	0.0163547	0.020167	0.982526	0.072937	0.998216	6.326996	0.959886	0.950411
3	1975	Peru	79	91037	134859	14861509	6.12569	0.155863	-1.858781	0.1512839	0.1605798	0.541179	0.036769	0.675056	0.7311408	0.7957119	0.8008684
3	1976	Peru	79	69458	133889	15283465	4.54465	0.150957	-1.890757	0.1464685	0.155584	0.538909	0.036803	0.518773	0.0751291	0.6601357	0.6190508
3	1977	Peru	79	81281	133929	15711301	5.17341	0.146173	-1.922968	0.1416171	0.1508745	0.536597	0.036853	0.606897	0.4342894	0.7249229	0.7092856
3	1978	Peru	79	81761	134831	16144772	5.06424	0.141434	-1.955925	0.1368448	0.1461762	0.534237	0.036981	0.606398	0.4321952	0.7173986	0.7003499
3	1979	Peru	79	89273	135947	16586095	5.3824	0.136268	-1.993135	0.1317601	0.1409292	0.531824	0.037169	0.656675	0.6485103	0.7486785	0.7436754
3	1981	Peru	79	88441	138533	17466756	5.06339	0.125813	-2.072955	0.1218843	0.1298693	0.526814	0.037498	0.63841	0.5684704	0.7282682	0.7191534
3	1982	Peru	79	85441	138676	17927080	4.76603	0.121021	-2.111795	0.1173912	0.1247622	0.5242	0.037573	0.616119	0.4731086	0.7041698	0.6882332
3	1983	Peru	79	93290	140404	18412379	5.0667	0.116542	-2.149506	0.1132274	0.1199531	0.521877	0.037776	0.664439	0.6831413	0.7355803	0.7315602
3	1984	Peru	79	92454	141429	18903965	4.89072	0.111605	-2.192791	0.1086059	0.1146867	0.519566	0.038011	0.653715	0.6354078	0.7240228	0.7174868
3	1985	Peru	79	92983	139231	19387089	4.79613	0.105754	-2.246642	0.1029545	0.108629	0.517266	0.038303	0.667832	0.698394	0.7219036	0.7160504
3	1986	Peru	79	93110	136745	19874999	4.68478	0.0997565	-2.305023	0.0969268	0.1026688	0.514973	0.038515	0.680904	0.7579314	0.7193629	0.7141272
3	1987	Peru	79	85081	133509	20344183	4.18208	0.0935051	-2.36974	0.0908818	0.096204	0.512687	0.038755	0.637267	0.5635217	0.6783597	0.6607739
3	1988	Peru	79	83873	130701	20800546	4.03225	0.0878641	-2.431964	0.0853331	0.0904702	0.510405	0.03917	0.641715	0.5828142	0.6712158	0.6526996
3	1989	Peru	79	85259	129620	21252268	4.01176	0.0836124	-2.481564	0.0812157	0.0860799	0.508128	0.039673	0.657762	0.6533386	0.6746746	0.6587561
3	1990	Peru	79	72510	127943	21707241	3.34036	0.0793244	-2.534209	0.0770181	0.0816999	0.505855	0.040269	0.566736	0.2685475	0.6027475	0.5629415
3	1991	Peru	79	68963	130268	22128775	3.11644	0.0792571	-2.535059	0.0762672	0.0823641	0.503585	0.040835	0.529393	0.1177068	0.5672247	0.5160418
3	1992	Peru	79	85247	128339	22566504	3.77759	0.0719781	-2.631393	0.0698318	0.0741904	0.501319	0.041446	0.664234	0.6822215	0.6654274	0.6504297
3	1994	Peru	79	85360	128044	23460991	3.63838	0.0619655	-2.781177	0.06016	0.0638252	0.496798	0.042963	0.666648	0.6930639	0.6721984	0.6626577
3	1995	Peru	79	91485	126750	23892349	3.82905	0.0572103	-2.861022	0.0554299	0.0590478	0.494543	0.043873	0.721775	0.9532848	0.7044056	0.706758
3	1996	Peru	79	92674	124223	24301688	3.81348	0.0525364	-2.946249	0.0507993	0.0543329	0.492293	0.0448	0.746032	1.07756	0.7150931	0.7221555
3	1997	Peru	79	89790	121615	24698931	3.63538	0.0484122	-3.028003	0.0467505	0.050133	0.490047	0.045789	0.738313	1.03722	0.707904	0.714256
3	1998	Peru	79	91469	118596	25081439	3.64688	0.0450619	-3.099719	0.043631	0.0465396	0.487805	0.046865	0.771263	1.215455	0.7178201	0.7283409
3	1999	Peru	79	86534	114532	25449380	3.40024	0.0410914	-3.191956	0.0398131	0.0424108	0.485568	0.047998	0.755542	1.128389	0.7051505	0.7134774
3	2000	Peru	79	84308	111747	25805543	3.26705	0.0381848	-3.265317	0.0369837	0.039425	0.483334	0.04918	0.754453	1.122507	0.6996778	0.7076833
3	2001	Peru	79	79962	109955	26155733	3.05715	0.035867	-3.327938	0.0347132	0.0370592	0.481103	0.050655	0.727223	0.9805778	0.6818865	0.6856539
3	2002	Peru	79	81162	108878	26486483	3.06428	0.0336372	-3.392122	0.0325408	0.0347706	0.478877	0.052205	0.74544	1.074436	0.6886659	0.6956219
3	2003	Peru	79	88060	109342	26814288	3.28407	0.0318027	-3.448204	0.0307476	0.032894	0.476653	0.054003	0.805366	1.420175	0.715947	0.7316228
3	2004	Peru	79	90463	109697	27145442	3.33253	0.0301613	-3.501195	0.0291978	0.0311566	0.474433	0.055758	0.824659	1.548236	0.723525	0.7420707
3	2005	Peru	79	89166	110017	27487708	3.24385	0.0286047	-3.554183	0.0276655	0.0295759	0.472216	0.057375	0.810471	1.453076	0.7170971	0.7348606
3	2006	Peru	79	82587	109674	27826934	2.96788	0.0270479	-3.610147	0.0261205	0.0280081	0.470002	0.058145	0.753024	1.114803	0.6929553	0.705268
3	2007	Peru	79	86873	111142	28193345	3.08133	0.0256215	-3.664325	0.0246989	0.0265785	0.467791	0.058852	0.781642	1.275262	0.7114366	0.7300206
3	2008	Peru	79	91191	113047	28591091	3.18949	0.0241284	-3.724366	0.02323	0.0250615	0.465583	0.059714	0.806662	1.428462	0.7294725	0.7537194
3	2009	Peru	79	95675	117640	29010886	3.2979	0.0229763	-3.773293	0.0220604	0.0239302	0.463377	0.060681	0.813283	1.471488	0.744099	0.7726027
3	2010	Peru	79	99279	121368	29447236	3.37142	0.0218505	-3.823531	0.0208944	0.0228504	0.461174	0.061805	0.817999	1.502847	0.7546667	0.7862084
3	2011	Peru	79	96803	123458	29899802	3.23758	0.02079	-3.873282	0.0197409	0.0218949	0.458973	0.062688	0.784098	1.28971	0.7455351	0.7761817
3	2012	Peru	79	97947	124516	30366549	3.22549	0.0198184	-3.921143	0.0186362	0.0210757	0.456774	0.063703	0.786622	1.304685	0.747552	0.7794937
3	2013	Peru	79	98616	124432	30839377	3.19773	0.0189234	-3.967356	0.017606	0.0203394	0.454577	0.064755	0.792532	1.340254	0.7475694	0.7803741
3	2014	Peru	79	96365	123868	31317944	3.07699	0.0181202	-4.01073	0.0166729	0.019693	0.452381	0.065967	0.777967	1.253859	0.7371896	0.7687172
3	1970	Philippines	80	248122	287526	35274867	7.03396	0.101104	-2.291609	0.0982034	0.1040894	0.860072	0.030501	0.862956	1.840058	0.9372587	0.9097531
3	1971	Philippines	80	250042	289482	36305056	6.88725	0.0987016	-2.315655	0.0960299	0.1014476	0.866382	0.030674	0.863757	1.846848	0.9350857	0.9041085
3	1973	Philippines	80	283248	301096	38468684	7.36308	0.0948188	-2.355788	0.0922295	0.0974807	0.877623	0.031234	0.940722	2.764407	0.9467262	0.9228936
3	1974	Philippines	80	283792	306053	39599142	7.16662	0.0923706	-2.381947	0.0898492	0.0949627	0.882805	0.031563	0.927265	2.54541	0.9438316	0.9162965
3	1975	Philippines	80	271013	310794	40758983	6.64916	0.0902486	-2.405187	0.0878177	0.0927468	0.885662	0.03189	0.872002	1.918781	0.9326953	0.8939338
3	1976	Philippines	80	299404	321924	41926757	7.14112	0.088765	-2.421763	0.0862632	0.0913394	0.885522	0.032068	0.930045	2.587377	0.9437676	0.9153308
3	1978	Philippines	80	296300	325383	44357018	6.67989	0.0842381	-2.474108	0.0817994	0.0867495	0.875643	0.03237	0.910618	2.321209	0.9332072	0.8972834
3	1979	Philippines	80	305329	328749	45626926	6.69186	0.0821729	-2.49893	0.079924	0.084485	0.868891	0.032493	0.928762	2.567821	0.9331114	0.8987826
3	1980	Philippines	80	296956	335048	46935689	6.32687	0.0806925	-2.51711	0.0784613	0.0829871	0.856494	0.032587	0.886309	2.053584	0.9213876	0.8797841
3	1981	Philippines	80	296547	340938	48245697	6.1466	0.0786215	-2.54311	0.076421	0.0808854	0.841126	0.032484	0.869797	1.899163	0.9141528	0.8708538
3	1982	Philippines	80	308460	346832	49611979	6.21745	0.0762897	-2.573218	0.0741456	0.0784957	0.823232	0.03233	0.889364	2.084265	0.9148131	0.8777004
3	1984	Philippines	80	312810	358289	52463421	5.96244	0.0714276	-2.639071	0.0693988	0.0735158	0.781442	0.032152	0.873066	1.928347	0.9016136	0.8679827
3	1986	Philippines	80	325991	367475	55346238	5.89003	0.0669532	-2.703762	0.0650328	0.0689303	0.734113	0.032023	0.887111	2.061562	0.8927381	0.8691044
3	1987	Philippines	80	334365	372349	56795733	5.88715	0.0645391	-2.740484	0.0626734	0.0664604	0.709145	0.03196	0.897989	2.17508	0.8896434	0.872497
3	1988	Philippines	80	324309	371022	58266917	5.56592	0.0617392	-2.784837	0.0600063	0.0635221	0.683663	0.031959	0.874096	1.937672	0.8725188	0.8560147
3	1989	Philippines	80	324726	368700	59775019	5.43247	0.0587107	-2.835133	0.0570719	0.0603966	0.657951	0.031936	0.880732	1.999384	0.8637295	0.8528008
3	1990	Philippines	80	312345	371602	61328775	5.09296	0.0562231	-2.878428	0.0546605	0.0578304	0.632127	0.031875	0.840537	1.662231	0.841349	0.8317054
3	1991	Philippines	80	297164	376784	62859524	4.72743	0.0539443	-2.919802	0.0524175	0.0555156	0.608826	0.031655	0.788685	1.317016	0.8144704	0.8049437
3	1992	Philippines	80	319376	375699	64454387	4.95507	0.0513675	-2.968749	0.0498702	0.0529098	0.58817	0.031391	0.850085	1.735267	0.8292837	0.8335196
3	1993	Philippines	80	318053	380273	66090858	4.81236	0.0493522	-3.008774	0.0479409	0.050805	0.569715	0.031137	0.836381	1.631544	0.8182197	0.8269801
3	1994	Philippines	80	320984	384726	67740438	4.73844	0.0471901	-3.053572	0.0458121	0.0486095	0.553047	0.031036	0.834319	1.616555	0.8125821	0.8268828
3	1995	Philippines	80	323441	392315	69383671	4.66163	0.0453591	-3.093145	0.0439588	0.046804	0.537872	0.031134	0.824441	1.54673	0.8057422	0.8247919
3	1996	Philippines	80	343227	397012	71016058	4.83309	0.0434439	-3.136284	0.0420197	0.0449164	0.523993	0.031263	0.864526	1.853404	0.8177612	0.8445401
3	1997	Philippines	80	339137	404787	72624853	4.66971	0.0416248	-3.179058	0.0402323	0.0430656	0.51127	0.031522	0.837817	1.642071	0.805847	0.8356868
3	1998	Philippines	80	352086	415606	74222592	4.74365	0.0404002	-3.20892	0.0389961	0.0418549	0.499606	0.031878	0.847164	1.712529	0.8089545	0.8436032
3	1999	Philippines	80	346740	427331	75828949	4.57266	0.0395547	-3.23007	0.0381409	0.0410209	0.488927	0.032278	0.811408	1.459185	0.7924179	0.8289816
3	2000	Philippines	80	364936	441821	77451505	4.7118	0.0387263	-3.251237	0.0373736	0.0401279	0.47918	0.032696	0.82598	1.557401	0.7996688	0.8407136
3	2001	Philippines	80	380016	452315	79041886	4.80778	0.0377601	-3.276502	0.0363819	0.0391905	0.470324	0.033005	0.840158	1.659406	0.8047323	0.8493735
3	2002	Philippines	80	395158	464195	80654860	4.89937	0.03693	-3.298732	0.0355363	0.0383783	0.462331	0.033316	0.851276	1.744644	0.8091004	0.8566933
3	2003	Philippines	80	394054	477082	82271639	4.78967	0.0361763	-3.319352	0.0347201	0.0376935	0.455177	0.033689	0.825968	1.557316	0.7986251	0.8481169
3	2004	Philippines	80	402067	489756	83880692	4.79332	0.0354385	-3.339957	0.0338978	0.0370492	0.448846	0.034139	0.820954	1.522827	0.7965371	0.8480591
3	2005	Philippines	80	425661	499570	85499678	4.97851	0.0345353	-3.365772	0.0329275	0.0362217	0.443326	0.03468	0.852056	1.750816	0.8088291	0.8624309
3	2006	Philippines	80	438158	517171	87114142	5.0297	0.0338511	-3.385784	0.0322348	0.0355485	0.438613	0.035897	0.847221	1.712973	0.8090085	0.8638788
3	2007	Philippines	80	441594	527529	88694154	4.97884	0.0328715	-3.415148	0.0312556	0.034571	0.434706	0.037145	0.837098	1.636795	0.8036963	0.8596165
3	2008	Philippines	80	459771	544918	90286784	5.09234	0.0320734	-3.439727	0.030378	0.0338635	0.431609	0.038531	0.843743	1.686346	0.8093123	0.8659225
3	2009	Philippines	80	479140	561212	91876749	5.21503	0.0312977	-3.46421	0.0295502	0.0331486	0.429331	0.039937	0.853759	1.764393	0.8155752	0.8724654
3	2010	Philippines	80	486165	575848	93421945	5.20397	0.0302714	-3.49755	0.0285058	0.0321465	0.427884	0.041506	0.844259	1.690261	0.8140316	0.8711335
3	2011	Philippines	80	496858	585263	94812449	5.24043	0.0293611	-3.528084	0.0275513	0.0312898	0.427282	0.042145	0.848948	1.726376	0.8174757	0.8744907
3	2012	Philippines	80	513210	595020	96291210	5.32977	0.0284881	-3.558269	0.0265906	0.030521	0.427544	0.042944	0.862508	1.836281	0.8242282	0.8806844
3	1977	Papua New Guinea	77	2666	33125.2	2959973	0.900684	0.109006	-2.21635	0.0996152	0.1192826	0.118988	0.021539	0.080482	-2.43581	0.1042829	0.119924
3	1980	Papua New Guinea	77	3556.42	35110.5	3222971	1.10346	0.104734	-2.256327	0.0957652	0.1145438	0.118988	0.021568	0.101292	-2.182949	0.1154293	0.1361854
3	1972	Poland	81	265248	271431	33026330	8.03141	0.0325531	-3.424883	0.0323334	0.0327743	0.999944	0.087714	0.97722	3.758842	0.9879342	0.9858645
3	1973	Poland	81	277185	279218	33332732	8.3157	0.029813	-3.512811	0.0295857	0.030042	0.999942	0.090425	0.992718	4.915039	0.989511	0.9882051
3	1974	Poland	81	277078	280070	33652272	8.23356	0.0272391	-3.603101	0.0270327	0.0274471	0.999939	0.092919	0.989316	4.528237	0.9897196	0.9885039
3	1977	Poland	81	312948	314321	34614734	9.04089	0.0279526	-3.577245	0.0277383	0.0281685	0.999932	0.099026	0.995632	5.429167	0.9907019	0.9897207
3	1979	Poland	81	323047	326532	35256978	9.16264	0.024428	-3.712025	0.0242258	0.0246319	0.999928	0.10151	0.989327	4.529332	0.9917375	0.9911822
3	1981	Poland	81	328880	333055	35911614	9.15804	0.0232489	-3.761498	0.0230664	0.0234328	0.999924	0.099696	0.987466	4.366734	0.9920912	0.9916788
3	1982	Poland	81	334826	338993	36254197	9.23551	0.0227832	-3.781731	0.0226181	0.0229495	0.999923	0.097906	0.98771	4.386579	0.9925047	0.9922518
3	1983	Poland	81	349334	350913	36586219	9.54824	0.021979	-3.817669	0.0218048	0.0221545	0.999922	0.095858	0.995503	5.399786	0.9935178	0.9936014
3	1984	Poland	81	364833	365349	36909121	9.88463	0.0216847	-3.831148	0.021512	0.0218588	0.999921	0.094584	0.998588	6.561226	0.9942109	0.9944751
3	1988	Poland	81	370786	373973	37802518	9.8085	0.018474	-3.991392	0.0183067	0.0186428	0.999919	0.097202	0.991478	4.756598	0.9944953	0.9948086
3	1989	Poland	81	381140	383858	37948167	10.0437	0.0183977	-3.995527	0.0182324	0.0185646	0.999918	0.099114	0.99292	4.943424	0.9946451	0.9949632
3	1990	Poland	81	388413	390963	38056946	10.2061	0.0185748	-3.985948	0.0184061	0.0187451	0.999918	0.101102	0.993478	5.026012	0.994589	0.9948609
3	1992	Poland	81	393101	396338	38170334	10.2986	0.0171141	-4.067854	0.0169494	0.0172803	0.999917	0.104733	0.991833	4.799464	0.9947551	0.9950383
3	1994	Poland	81	386364	386483	38186185	10.1179	0.0181826	-4.007292	0.0179989	0.018368	0.999917	0.109139	0.999693	8.087502	0.9935174	0.9933645
3	1995	Poland	81	386040	387952	38188509	10.1088	0.0159841	-4.13616	0.015806	0.0161642	0.999917	0.111742	0.99507	5.307555	0.9940569	0.994085
3	2006	Poland	81	369676	372071	38452961	9.61372	0.00706454	-4.952667	0.0069442	0.007187	0.999925	0.132795	0.993563	5.039253	0.995517	0.9958793
3	2007	Poland	81	377225	378252	38432189	9.81534	0.0068973	-4.976624	0.006779	0.0070176	0.999926	0.133553	0.997284	5.905962	0.9957677	0.9961671
3	2008	Poland	81	379385	380480	38426439	9.87302	0.00674917	-4.998335	0.0066301	0.0068704	0.999928	0.133903	0.997122	5.847878	0.9958452	0.9962518
3	2010	Poland	81	378478	379218	38465557	9.8394	0.00586282	-5.139125	0.0057517	0.0059761	0.999931	0.134707	0.998047	6.236675	0.9962437	0.9967226
3	2011	Poland	81	375494	381253	38477556	9.75878	0.00549777	-5.203413	0.0053985	0.0055988	0.999933	0.136683	0.984894	4.177453	0.9962564	0.9967333
3	2012	Poland	81	384778	386919	38475491	10.0006	0.00542963	-5.215884	0.0053249	0.0055364	0.999935	0.140566	0.994468	5.191632	0.9963007	0.9967571
3	2014	Poland	81	376460	380227	38454192	9.78983	0.00492408	-5.313617	0.0048124	0.0050384	0.99994	0.150205	0.990094	4.604666	0.9958304	0.9961614
3	1991	Puerto Rico	83	26328	26781.8	3559858	7.3958	0.0157659	-4.149908	0.0155567	0.0159778	0.997028	0.098554	0.983056	4.060731	0.9912703	0.9917793
3	1992	Puerto Rico	83	27396	27680.9	3587874	7.63572	0.0156239	-4.158956	0.0154124	0.0158382	0.996907	0.100097	0.989707	4.565979	0.9917742	0.9923642
3	1994	Puerto Rico	83	28444	29727.7	3637643	7.81935	0.015571	-4.162343	0.0153507	0.0157946	0.996632	0.103342	0.956817	3.098156	0.9916925	0.992198
3	1996	Puerto Rico	83	29861	29891.1	3684869	8.10368	0.0146987	-4.219996	0.0144818	0.0149189	0.996313	0.106702	0.998992	6.8991	0.9923492	0.992954
3	2000	Puerto Rico	83	28529	28708.2	3777650	7.55205	0.0125416	-4.378702	0.0123499	0.0127363	0.995552	0.113943	0.993759	5.070351	0.9907316	0.990876
3	2002	Puerto Rico	83	28074	28538.8	3776473	7.43392	0.0115932	-4.457333	0.0113987	0.0117911	0.995113	0.117037	0.983714	4.101051	0.9904045	0.990422
3	2003	Puerto Rico	83	28361	28385.3	3765506	7.53179	0.0111332	-4.49782	0.0109381	0.0113319	0.994879	0.118656	0.999144	7.062613	0.9907874	0.9909024
3	2006	Puerto Rico	83	28385	28564.9	3729520	7.6109	0.0102275	-4.582679	0.0100364	0.0104222	0.994123	0.124005	0.993702	5.061262	0.990747	0.990779
3	2013	Puerto Rico	83	29009	29300.2	3676912	7.8895	0.00762134	-4.876804	0.0074062	0.0078427	0.992041	0.139307	0.990061	4.601281	0.9915347	0.9916596
3	1970	Portugal	82	93086	94860.5	8778965	10.6033	0.0644767	-2.741451	0.0642218	0.0647327	0.99809	0.095626	0.981294	3.96001	0.9764496	0.971596
3	1972	Portugal	82	90310	94128.5	8898501	10.1489	0.0551117	-2.898393	0.0548716	0.0553528	0.998137	0.099716	0.959433	3.163394	0.9755352	0.9701678
3	1979	Portugal	82	92727	94758.4	9668620	9.59051	0.0318086	-3.44802	0.0316139	0.0320044	0.998226	0.112786	0.978563	3.820962	0.9788446	0.9752705
3	1980	Portugal	82	94945.1	95196.6	9776534	9.71153	0.0290976	-3.537098	0.0289257	0.0292706	0.998228	0.114707	0.997358	5.933515	0.9806461	0.9779684
3	1982	Portugal	82	92533.4	94983.7	9903071	9.34391	0.0246775	-3.701863	0.0245285	0.0248275	0.998226	0.11765	0.974203	3.631354	0.9806045	0.9779482
3	1985	Portugal	82	96881.4	97006.1	9992656	9.69526	0.020645	-3.880284	0.0205065	0.0207843	0.998083	0.121362	0.998714	6.654909	0.9840637	0.9828833
3	1986	Portugal	82	95522.9	97127.4	10008476	9.5442	0.0193235	-3.946434	0.0191875	0.0194605	0.998045	0.124047	0.98348	4.086554	0.983654	0.9822764
3	1987	Portugal	82	95411	97825.4	10022553	9.51963	0.0179026	-4.022808	0.0177696	0.0180367	0.998009	0.126887	0.975319	3.676732	0.983985	0.9827119
3	1988	Portugal	82	98229	99174.7	10030829	9.79271	0.0167044	-4.092082	0.0165783	0.0168315	0.997977	0.129818	0.990465	4.643153	0.9854794	0.9847342
3	1989	Portugal	82	95918.7	99939.7	10034187	9.55919	0.0154438	-4.170545	0.0153214	0.0155673	0.997946	0.133019	0.959765	3.171959	0.984848	0.9838384
3	1992	Portugal	82	101036	102574	10007329	10.0962	0.0121662	-4.409094	0.0120551	0.0122783	0.997863	0.142802	0.985011	4.185319	0.9879532	0.9879107
3	1994	Portugal	82	99612	103821	10025756	9.93561	0.0104814	-4.558156	0.0103755	0.0105883	0.997811	0.148544	0.959461	3.164114	0.9880255	0.9879633
3	1995	Portugal	82	103925	105976	10054566	10.3361	0.00971882	-4.633691	0.0096167	0.009822	0.997784	0.151336	0.980651	3.92558	0.9895648	0.9899073
3	1996	Portugal	82	107250	107643	10089085	10.6303	0.00913196	-4.695974	0.0090286	0.0092365	0.997758	0.153941	0.996352	5.609975	0.9904905	0.9910271
3	1997	Portugal	82	105153	106911	10132104	10.3782	0.0085532	-4.76145	0.0084538	0.0086537	0.997731	0.156347	0.983555	4.091135	0.9900605	0.990486
3	1998	Portugal	82	106556	107497	10184661	10.4624	0.00800291	-4.82795	0.0079107	0.0080962	0.997704	0.158725	0.991247	4.729567	0.9905041	0.9910172
3	2000	Portugal	82	105809	107046	10312567	10.2602	0.00701573	-4.959601	0.0069253	0.0071074	0.997647	0.162457	0.988445	4.449003	0.9905545	0.9910673
3	2001	Portugal	82	105477	107073	10385786	10.1559	0.0064751	-5.039792	0.0063859	0.0065655	0.997617	0.164988	0.985099	4.191287	0.9906291	0.9911523
3	2002	Portugal	82	106684	107378	10438237	10.2205	0.00613105	-5.094388	0.0060424	0.006221	0.997586	0.167126	0.993536	5.035086	0.9909168	0.9914846
3	2004	Portugal	82	102371	105644	10498018	9.75146	0.00529946	-5.24015	0.0052134	0.0053869	0.997521	0.171624	0.969021	3.442977	0.9902855	0.990697
3	2006	Portugal	82	101990	105018	10534905	9.68115	0.00462199	-5.376931	0.0045422	0.0047032	0.99745	0.17554	0.971163	3.516845	0.9906855	0.9911774
3	2007	Portugal	82	103886	105609	10553477	9.84377	0.00439759	-5.426699	0.0043181	0.0044785	0.997413	0.177235	0.983689	4.099489	0.9912384	0.9918359
3	2008	Portugal	82	104765	105948	10568286	9.91315	0.00421196	-5.469826	0.004136	0.0042894	0.997374	0.179311	0.988836	4.483801	0.9914243	0.9920377
3	2009	Portugal	82	104963	106007	10578164	9.92261	0.00411051	-5.494209	0.0040387	0.0041836	0.997333	0.181884	0.990156	4.611024	0.9912235	0.9917554
3	2010	Portugal	82	106233	106410	10582979	10.0381	0.00376834	-5.58112	0.0037023	0.0038356	0.997292	0.185051	0.998338	6.398312	0.9917959	0.9924343
3	2011	Portugal	82	103199	106499	10566187	9.76691	0.00377523	-5.579295	0.0037075	0.0038442	0.997249	0.188536	0.969016	3.442817	0.9905235	0.9908075
3	2012	Portugal	82	107967	108006	10519613	10.2634	0.00372666	-5.592244	0.0036542	0.0038006	0.997205	0.19198	0.999638	7.923068	0.9913247	0.9917399
3	2013	Portugal	82	106872	108294	10505146	10.1733	0.00355207	-5.640224	0.0034714	0.0036346	0.99716	0.195189	0.98687	4.31961	0.9910327	0.9913428
3	2014	Portugal	82	105218	108507	10491793	10.0286	0.00343428	-5.673948	0.0033469	0.003524	0.997114	0.198393	0.969687	3.46539	0.9904382	0.9905449
3	1972	Paraguay	78	11872	14301.6	2557921	4.64127	0.0675235	-2.69528	0.0638643	0.0713924	0.614538	0.036063	0.830117	1.586454	0.8279839	0.8395461
3	1975	Paraguay	78	12008	14749.1	2768498	4.33737	0.0620611	-2.779637	0.0591636	0.0651003	0.622866	0.037084	0.814154	1.477232	0.8133774	0.817058
3	1980	Paraguay	78	13059	15103.4	3128436	4.17429	0.0528838	-2.939659	0.0504549	0.0554296	0.631623	0.039049	0.864641	1.854387	0.8139881	0.8131636
3	1981	Paraguay	78	12603	15253	3206691	3.93022	0.0507425	-2.980991	0.0484305	0.0531649	0.632533	0.039297	0.826265	1.559386	0.7994518	0.793316
3	1982	Paraguay	78	12308	15398	3294776	3.73561	0.0489287	-3.017392	0.0465885	0.0513864	0.633129	0.039533	0.799323	1.382069	0.7869223	0.7759383
3	1983	Paraguay	78	13507	15899.5	3392483	3.98145	0.0474948	-3.047135	0.0453324	0.0497603	0.633072	0.039815	0.849522	1.73086	0.8086461	0.8050752
3	1984	Paraguay	78	14106	16242.2	3497133	4.03359	0.045731	-3.084979	0.0436821	0.0478759	0.632965	0.040095	0.868479	1.887574	0.8157345	0.81442
3	1985	Paraguay	78	13478	16470.2	3606028	3.73763	0.043959	-3.124497	0.0419039	0.0461149	0.63278	0.040396	0.818324	1.505034	0.7960663	0.7880974
3	1986	Paraguay	78	12695	16606.3	3716563	3.41579	0.0421276	-3.167052	0.0401146	0.0442416	0.632496	0.04047	0.76447	1.177345	0.7731053	0.7568201
3	1987	Paraguay	78	12713	16690.3	3832091	3.31751	0.0400914	-3.216593	0.0382533	0.0420178	0.632093	0.040542	0.761698	1.162009	0.7704629	0.7534079
3	1988	Paraguay	78	13510	16800.9	3951043	3.41935	0.0377907	-3.275692	0.0360937	0.0395675	0.631558	0.040709	0.804125	1.412276	0.7872829	0.7768462
3	1989	Paraguay	78	13323	17197.6	4071834	3.27199	0.0356537	-3.333902	0.034017	0.0373691	0.630878	0.040961	0.774702	1.235054	0.7815346	0.7694011
3	1990	Paraguay	78	14211	17358.3	4193235	3.38903	0.0334369	-3.398094	0.0319088	0.0350382	0.630045	0.041317	0.818686	1.507467	0.7994308	0.7941296
3	1991	Paraguay	78	12690	17854.2	4313422	2.94198	0.0318685	-3.446136	0.0303847	0.0334248	0.629052	0.041607	0.710756	0.8990563	0.7645634	0.7470716
3	1992	Paraguay	78	9642	18465.8	4432044	2.17552	0.0307687	-3.481257	0.0293371	0.0322702	0.627893	0.041996	0.522153	0.0886708	0.6840864	0.6345403
3	1994	Paraguay	78	15667	19574.9	4664811	3.35855	0.0293348	-3.52898	0.0278512	0.0308975	0.625069	0.042964	0.800363	1.388564	0.8036671	0.8013592
3	1995	Paraguay	78	16069	20038.6	4778814	3.36255	0.0289155	-3.543377	0.0274059	0.0305083	0.623401	0.043325	0.801902	1.398221	0.8024072	0.8001425
3	1996	Paraguay	78	17416	20615	4890019	3.56154	0.0287398	-3.549473	0.0272014	0.0303651	0.621562	0.043454	0.844821	1.694544	0.8156855	0.8180972
3	1997	Paraguay	78	16563	21106.9	4998491	3.3136	0.0286119	-3.553931	0.0270083	0.0303108	0.619552	0.043507	0.784719	1.293379	0.7928162	0.7885235
3	1998	Paraguay	78	17426	21732.7	5105159	3.41341	0.0286177	-3.553729	0.0269015	0.0304434	0.617371	0.043665	0.801833	1.397789	0.7972363	0.7950476
3	1999	Paraguay	78	18148	22367.6	5210795	3.48277	0.0286885	-3.551258	0.0268962	0.0306002	0.615023	0.043957	0.811352	1.458819	0.7982644	0.7970723
3	2000	Paraguay	78	18609	23114.3	5316295	3.50037	0.0288603	-3.545288	0.027105	0.0307293	0.612508	0.04444	0.805086	1.418392	0.7938427	0.7919006
3	2001	Paraguay	78	18386	23840.6	5415835	3.39486	0.028897	-3.544018	0.0270516	0.0308683	0.609829	0.044947	0.771206	1.215133	0.7793971	0.7734715
3	2002	Paraguay	78	18918	24568.7	5519330	3.42759	0.0285925	-3.55461	0.0267238	0.0305919	0.606988	0.045614	0.770003	1.208329	0.7786732	0.7734936
3	2003	Paraguay	78	19748	25425.9	5624544	3.51104	0.0280564	-3.573539	0.0261667	0.0300826	0.603987	0.046495	0.776689	1.246474	0.7834231	0.7808989
3	2004	Paraguay	78	21780	26669.5	5725733	3.80388	0.0277065	-3.586088	0.0257362	0.0298276	0.600831	0.047404	0.816664	1.49391	0.803989	0.8088406
3	2005	Paraguay	78	22040	27130.2	5819280	3.78741	0.0266652	-3.624395	0.0247251	0.0287576	0.597521	0.048317	0.812379	1.465541	0.8035192	0.8094785
3	2006	Paraguay	78	22698	27931.6	5909414	3.84099	0.0258792	-3.654314	0.0238485	0.0280829	0.594061	0.049146	0.812628	1.467179	0.8072345	0.8154709
3	2007	Paraguay	78	22954	28654.8	5986584	3.83424	0.0250897	-3.685297	0.022944	0.027436	0.590456	0.050027	0.801051	1.392877	0.8062296	0.8154878
3	2008	Paraguay	78	23295	29431.8	6055163	3.84713	0.0243287	-3.7161	0.0221063	0.0267745	0.586707	0.050974	0.791491	1.333938	0.806535	0.8172075
3	2009	Paraguay	78	25029	30438.6	6123512	4.08736	0.0237591	-3.739791	0.0213212	0.0264757	0.582818	0.052099	0.822279	1.531865	0.822269	0.8379573
3	2010	Paraguay	78	26115	31339	6196979	4.21415	0.0230267	-3.771101	0.0205076	0.0258553	0.578794	0.053415	0.833308	1.609253	0.82981	0.8482931
3	2011	Paraguay	78	25677	32144.8	6266963	4.0972	0.0222512	-3.805361	0.0197347	0.0250886	0.574638	0.054625	0.798792	1.378762	0.8207988	0.838762
3	2012	Paraguay	78	25617	33162.5	6346748	4.03624	0.021643	-3.833073	0.0191064	0.0245164	0.570353	0.055967	0.772469	1.222307	0.8141352	0.8320358
3	2013	Paraguay	78	27681	34070.3	6432834	4.30308	0.0209446	-3.865875	0.018456	0.0237687	0.565942	0.057362	0.812468	1.466125	0.8317061	0.8543257
3	2014	Paraguay	78	26962	34845.2	6519221	4.13577	0.0202917	-3.897543	0.0178205	0.0231056	0.56141	0.058885	0.773765	1.229693	0.8180082	0.8395339
3	2000	Palestine	75	8601	11966.6	3178046	2.70638	0.0270861	-3.608733	0.0249583	0.0293954	0.477131	0.023149	0.718753	0.9382844	0.7230976	0.7165355
3	2002	Palestine	75	9216	12792.4	3360364	2.74256	0.0268387	-3.617909	0.0247388	0.029117	0.477131	0.023833	0.720429	0.9465924	0.7201921	0.7116584
3	2003	Palestine	75	9664	13177.5	3431660	2.81613	0.0266689	-3.624258	0.024615	0.0288941	0.477131	0.024263	0.733374	1.011808	0.7248797	0.7174357
3	2004	Palestine	75	9961	13358.2	3502843	2.84369	0.0261797	-3.642771	0.0240909	0.0284496	0.477131	0.024723	0.745683	1.07572	0.7271984	0.7201495
3	2006	Palestine	75	9938	13940.1	3680182	2.70041	0.0246855	-3.70154	0.0227837	0.026746	0.477131	0.025466	0.712905	0.9095367	0.7157729	0.7042826
3	2007	Palestine	75	9887	14410.3	3791813	2.60746	0.0238675	-3.735235	0.0220496	0.0258354	0.477131	0.025693	0.686106	0.7819763	0.7089067	0.6948227
3	2008	Palestine	75	11585.8	15004.1	3920506	2.95518	0.0231128	-3.767367	0.0213766	0.0249901	0.477131	0.025924	0.772179	1.220658	0.7488784	0.7480897
3	2009	Palestine	75	12143.5	16057.9	4064375	2.98779	0.0227576	-3.782858	0.020934	0.02474	0.463601	0.026142	0.756233	1.132137	0.7459236	0.7512699
3	2011	Palestine	75	12250.1	17160.4	4376927	2.79879	0.0212365	-3.852036	0.0192451	0.0234339	0.411203	0.026499	0.713861	0.9142114	0.7104653	0.7349625
3	2012	Palestine	75	12158	17923.3	4540243	2.67783	0.020661	-3.879506	0.0184817	0.0230973	0.374867	0.026682	0.678337	0.7461375	0.681958	0.7204745
3	2013	Palestine	75	11698.2	18618	4704307	2.4867	0.0197584	-3.924176	0.0174944	0.0223155	0.337747	0.026949	0.628326	0.5250404	0.6468501	0.6998863
3	2014	Palestine	75	13551.9	21757.9	4864198	2.78605	0.0202941	-3.897427	0.0177021	0.0232656	0.299676	0.027239	0.622849	0.5016577	0.6531422	0.7290752
3	1999	Qatar	84	1148	1549.49	569402	2.01615	0.0171865	-4.063633	0.014556	0.0202923	0.770218	0.016242	0.740888	1.050589	0.7755617	0.7708448
3	2000	Qatar	84	1173	1602.12	589483	1.98988	0.0164905	-4.104972	0.0140883	0.0193023	0.773129	0.01681	0.732156	1.005588	0.7776981	0.772037
3	2001	Qatar	84	1210	1609.41	608211	1.98944	0.0158384	-4.145318	0.0134505	0.0186502	0.775584	0.016174	0.751828	1.108383	0.7848005	0.7804009
3	2002	Qatar	84	1218	1648.44	629135	1.93599	0.0152552	-4.182833	0.0128171	0.0181572	0.777566	0.015493	0.738881	1.040161	0.7861295	0.7812701
3	2003	Qatar	84	1311	1695.01	663267	1.97658	0.014765	-4.215497	0.0125188	0.0174142	0.779061	0.014779	0.773449	1.227888	0.7952775	0.7927963
3	2004	Qatar	84	1346	1769.64	725861	1.85435	0.014129	-4.259528	0.0118961	0.016781	0.780058	0.013952	0.760605	1.155999	0.7912983	0.787165
3	2005	Qatar	84	1547	1930.07	826901	1.87084	0.0135872	-4.298625	0.0115044	0.0160472	0.780549	0.013044	0.801524	1.395849	0.7993208	0.7977455
3	2006	Qatar	84	1752	2069.97	983005	1.78229	0.0130111	-4.341951	0.0110411	0.0153327	0.780528	0.01231	0.846391	1.70657	0.7977623	0.7958135
3	2007	Qatar	84	1781	2266.96	1174957	1.5158	0.0125008	-4.381959	0.0106668	0.0146502	0.779993	0.011795	0.785633	1.298803	0.7775138	0.7689751
3	2008	Qatar	84	1947	2489.89	1385361	1.40541	0.0121545	-4.410055	0.0103525	0.0142701	0.778942	0.011367	0.781962	1.277136	0.7692581	0.7582564
3	2009	Qatar	84	2008	2700.48	1588143	1.26437	0.0118116	-4.438675	0.0100802	0.0138404	0.777376	0.01096	0.743571	1.064613	0.7572349	0.7426146
3	2010	Qatar	84	1970	2787.42	1763842	1.11688	0.0114165	-4.472698	0.0097623	0.0133509	0.775297	0.010538	0.706746	0.8796324	0.7448968	0.726814
3	2011	Qatar	84	1949	2851.02	1903302	1.02401	0.0110627	-4.504179	0.0094812	0.012908	0.772709	0.010719	0.683614	0.77043	0.7360157	0.7158783
3	2012	Qatar	84	2029	2947.66	2011002	1.00895	0.0107979	-4.528403	0.0091864	0.0126921	0.76962	0.010999	0.688343	0.7923848	0.7340375	0.7146909
3	2013	Qatar	84	2133	3018.24	2092962	1.01913	0.0103949	-4.566442	0.0087031	0.0124155	0.766035	0.011346	0.706704	0.8794291	0.7376111	0.7215307
3	2014	Qatar	84	2362	3139.45	2160550	1.09324	0.0101583	-4.58946	0.0084739	0.0121776	0.761963	0.011663	0.752362	1.11125	0.7451542	0.7338597
3	1970	Romania	85	192598	192606	20692886	9.30745	0.0560737	-2.881088	0.0557118	0.056438	0.999935	0.084504	0.999957	10.05346	0.9877921	0.9873087
3	1972	Romania	85	189173	191530	20903417	9.04986	0.0465567	-3.067085	0.0462366	0.046879	0.999934	0.088207	0.987694	4.385278	0.9882725	0.9879755
3	1974	Romania	85	190653	194484	21370301	8.9214	0.0424766	-3.158802	0.0421723	0.0427831	0.999933	0.092709	0.980304	3.907472	0.987847	0.987333
3	1975	Romania	85	196882	197571	21645161	9.09589	0.0408778	-3.197168	0.0405821	0.0411757	0.999932	0.094788	0.996509	5.654091	0.9884548	0.9881111
3	1977	Romania	85	207951	211079	22224467	9.35685	0.0379459	-3.271595	0.0376244	0.0382701	0.999931	0.098351	0.98518	4.196815	0.9893283	0.9892043
3	1978	Romania	85	211141	215023	22384463	9.43248	0.035864	-3.328021	0.0355725	0.0361579	0.999931	0.100342	0.981944	3.996078	0.9897506	0.9897366
3	1979	Romania	85	217509	223043	22500784	9.66673	0.0380172	-3.269717	0.0377166	0.0383201	0.999931	0.101827	0.97519	3.67137	0.9894105	0.9891959
3	1981	Romania	85	224437	227112	22689564	9.89164	0.0348915	-3.355511	0.0346085	0.0351769	0.999931	0.10124	0.988224	4.429853	0.9907288	0.9909212
3	1982	Romania	85	223934	224780	22756965	9.84024	0.0340269	-3.380603	0.0337516	0.0343045	0.999931	0.099281	0.996235	5.578366	0.9909378	0.9912067
3	1984	Romania	85	233519	234581	22961779	10.1699	0.0301931	-3.500141	0.0299174	0.0304714	0.999932	0.095767	0.995474	5.393336	0.9928598	0.9935994
3	1986	Romania	85	242140	244323	23215501	10.4301	0.0300542	-3.504753	0.029772	0.0303391	0.999935	0.095713	0.991067	4.709009	0.9931508	0.9939047
3	1989	Romania	85	245116	247232	23494747	10.4328	0.0353067	-3.343682	0.0350044	0.0356116	0.999939	0.101801	0.991442	4.752241	0.9906354	0.9905915
3	1990	Romania	85	246954	251470	23497498	10.5098	0.0339888	-3.381726	0.0336905	0.0342896	0.99994	0.104836	0.98204	4.001474	0.9906663	0.990586
3	1994	Romania	85	265903	267320	23013536	11.5542	0.0288828	-3.544508	0.0285634	0.0292058	0.999942	0.116232	0.994701	5.23493	0.9924235	0.9926713
3	1995	Romania	85	271464	274919	22918411	11.8448	0.02587	-3.654673	0.0255684	0.0261751	0.999942	0.119766	0.987434	4.364103	0.9932799	0.9937164
3	1997	Romania	85	278578	282218	22731597	12.2551	0.0268092	-3.619009	0.0264881	0.0271342	0.999942	0.126819	0.987102	4.337689	0.9926782	0.9928308
3	1998	Romania	85	269080	274985	22545266	11.9351	0.025219	-3.680157	0.0249217	0.0255199	0.999941	0.130905	0.978529	3.819346	0.9921308	0.9921025
3	2000	Romania	85	255775	260246	22182088	11.5307	0.023333	-3.757885	0.0230306	0.0236394	0.99994	0.138571	0.982819	4.046626	0.9909223	0.9903992
3	2001	Romania	85	259529	263639	21942474	11.8277	0.0224427	-3.79679	0.0221401	0.0227494	0.99994	0.141451	0.984411	4.14547	0.9913797	0.9909709
3	2004	Romania	85	258823	259221	21535025	12.0187	0.019928	-3.915628	0.0196367	0.0202237	0.999938	0.15067	0.998465	6.477457	0.9913206	0.9907547
3	2007	Romania	85	251918	254405	20956493	12.021	0.0149538	-4.20279	0.014704	0.0152079	0.999936	0.155254	0.990222	4.617835	0.9929141	0.9929279
3	2008	Romania	85	253170	260184	20698705	12.2312	0.0140538	-4.264864	0.0138184	0.0142931	0.999935	0.155764	0.973041	3.586111	0.9935085	0.9936872
3	2009	Romania	85	256632	261464	20450883	12.5487	0.0134363	-4.309793	0.013222	0.0136541	0.999934	0.156844	0.981519	3.972374	0.9940073	0.9942929
3	2013	Romania	85	249872	251305	19689069	12.6909	0.0113046	-4.482544	0.0110928	0.0115205	0.999931	0.166286	0.994299	5.161375	0.9941175	0.9943504
3	2014	Romania	85	254772	255300	19570147	13.0184	0.0106343	-4.543669	0.0104149	0.0108584	0.99993	0.169708	0.997933	6.179631	0.9944721	0.9947583
3	1971	Russia	86	1.10E+06	1.10E+06	125700495	8.75096	0.0264274	-3.633352	0.0263644	0.0264907	1	0.079599	0.996237	5.578795	0.9935094	0.9935758
3	1974	Russia	86	1.20E+06	1.20E+06	130423867	9.20077	0.0285617	-3.555688	0.0284907	0.0286329	1	0.087293	0.987673	4.383573	0.9928174	0.9924889
3	1976	Russia	86	1.40E+06	1.40E+06	139322891	10.0486	0.0310781	-3.471251	0.0310056	0.0311508	1	0.092792	0.998053	6.239401	0.9931362	0.9927735
3	1977	Russia	86	1.40E+06	1.40E+06	136782867	10.2352	0.0302211	-3.499215	0.0301517	0.0302907	1	0.095735	0.997216	5.881181	0.9933024	0.9929606
3	1978	Russia	86	1.40E+06	1.40E+06	134913752	10.377	0.029528	-3.522415	0.0294594	0.0295968	1	0.098581	0.988797	4.480346	0.9933518	0.992988
3	1979	Russia	86	1.50E+06	1.50E+06	138373831	10.8402	0.0298432	-3.511797	0.0297717	0.029915	1	0.101027	0.996302	5.596228	0.9937223	0.9934364
3	1980	Russia	86	1.50E+06	1.50E+06	135870796	11.0399	0.0282782	-3.565664	0.0281615	0.0283954	1	0.102283	0.996938	5.785695	0.9941729	0.9940325
3	1981	Russia	86	1.50E+06	1.50E+06	136740294	10.9697	0.0276883	-3.586746	0.0275612	0.027816	1	0.101717	0.995438	5.385509	0.9941533	0.9940068
3	1982	Russia	86	1.50E+06	1.50E+06	139437602	10.7575	0.0258951	-3.653703	0.0257766	0.026014	1	0.100097	0.98689	4.321221	0.994304	0.9942367
3	1983	Russia	86	1.60E+06	1.60E+06	144055894	11.1068	0.0272541	-3.602551	0.0271254	0.0273835	1	0.099031	0.988194	4.42726	0.9944583	0.9944083
3	1984	Russia	86	1.70E+06	1.70E+06	146023020	11.642	0.0266781	-3.623914	0.026531	0.026826	1	0.098273	0.993776	5.073103	0.9951887	0.9953365
3	1989	Russia	86	1.60E+06	1.60E+06	148551162	10.7707	0.0220799	-3.813087	0.0220252	0.0221348	0.999979	0.097406	0.990946	4.695479	0.9948258	0.9949001
3	1992	Russia	86	1.80E+06	1.80E+06	147416525	12.2103	0.0223959	-3.798878	0.0223391	0.0224529	0.999954	0.108074	0.998904	6.815254	0.9953828	0.995462
3	2000	Russia	86	2.20E+06	2.20E+06	143775814	15.3016	0.0198293	-3.920597	0.0196351	0.0200253	0.999856	0.123948	0.992992	4.953608	0.9963546	0.9964526
3	2001	Russia	86	2.20E+06	2.30E+06	141886053	15.5054	0.0184114	-3.994787	0.0183529	0.01847	0.999841	0.125608	0.996066	5.534272	0.9965684	0.9967132
3	2004	Russia	86	2.30E+06	2.30E+06	145964093	15.7573	0.0145589	-4.229554	0.0144878	0.0146303	0.999791	0.135551	0.993437	5.019776	0.9968688	0.997053
3	2005	Russia	86	2.30E+06	2.30E+06	144798887	15.8841	0.0137214	-4.288796	0.0136641	0.013779	0.999773	0.138444	0.997146	5.856158	0.9969245	0.9971082
3	2007	Russia	86	2.10E+06	2.10E+06	144168389	14.5663	0.0120922	-4.415191	0.0120475	0.0121372	0.999735	0.13961	0.997176	5.866791	0.996805	0.9970074
3	2008	Russia	86	2.10E+06	2.10E+06	144454992	14.5374	0.0110963	-4.501144	0.0110534	0.0111394	0.999715	0.136087	0.994111	5.128773	0.9971758	0.9974736
3	2011	Russia	86	1.90E+06	1.90E+06	141378515	13.4391	0.00970686	-4.634923	0.0096684	0.0097455	0.999651	0.127067	0.998748	6.681859	0.9973587	0.997741
3	2013	Russia	86	1.90E+06	1.90E+06	145902445	13.0224	0.0099195	-4.613252	0.0098774	0.0099617	0.999605	0.130206	0.999289	7.247842	0.9968628	0.9971518
3	2014	Russia	86	1.90E+06	1.90E+06	145687646	13.0416	0.00927879	-4.680024	0.0092194	0.0093385	0.999581	0.133064	0.992769	4.922154	0.9969266	0.9972196
3	1999	Saudi Arabia	89	27222	80829.8	21300136	1.27802	0.0252872	-3.677457	0.0215758	0.029637	0.221084	0.028493	0.336782	-0.6776699	0.2449138	0.3023529
3	2000	Saudi Arabia	89	29102	81604.9	21910692	1.32821	0.0234684	-3.752101	0.0200093	0.0275255	0.245773	0.028571	0.356621	-0.5900609	0.2734671	0.3294701
3	2001	Saudi Arabia	89	23398	82550	22578404	1.0363	0.0218945	-3.82152	0.0186629	0.0256857	0.272542	0.028258	0.28344	-0.9274601	0.2635467	0.2986472
3	2002	Saudi Arabia	89	32266	83524.2	23277255	1.38616	0.0204998	-3.88734	0.0174947	0.0240211	0.301468	0.028005	0.386307	-0.4628609	0.3326235	0.3775725
3	2003	Saudi Arabia	89	33955	84500.6	23989515	1.41541	0.0191555	-3.955166	0.0162538	0.0225752	0.332645	0.027817	0.401832	-0.397839	0.3659585	0.4022959
3	2004	Saudi Arabia	89	37207	85489.2	24686501	1.50718	0.0177998	-4.028566	0.0150542	0.0210462	0.366202	0.027703	0.435224	-0.2605668	0.4119613	0.4410827
3	2005	Saudi Arabia	89	38657	86009.3	25345196	1.52522	0.0164659	-4.106463	0.0139371	0.0194536	0.402336	0.027674	0.449451	-0.2028874	0.4511978	0.4676773
3	2006	Saudi Arabia	89	39448	86577.1	25969546	1.51901	0.0152933	-4.180338	0.0129006	0.0181299	0.440727	0.027613	0.45564	-0.1779076	0.4877462	0.4884226
3	2007	Saudi Arabia	89	40815	86720.3	26552386	1.53715	0.0141896	-4.255246	0.0119336	0.0168721	0.481514	0.027632	0.470651	-0.1175319	0.5293017	0.5138962
3	2008	Saudi Arabia	89	45165	86769	27105288	1.66628	0.013119	-4.333691	0.0109766	0.0156797	0.524731	0.027647	0.52052	0.082126	0.5884222	0.5616418
3	2009	Saudi Arabia	89	44037	87537.5	27654136	1.59242	0.0122081	-4.405656	0.0101534	0.0146786	0.570413	0.027665	0.503064	0.012257	0.6172617	0.5682953
3	2010	Saudi Arabia	89	46891	88021	28215805	1.66187	0.0113195	-4.481226	0.0093827	0.0136561	0.618561	0.02766	0.532725	0.1310878	0.6662505	0.6028564
3	2011	Saudi Arabia	89	46278	88933	28762858	1.60895	0.0103874	-4.567161	0.0085766	0.0125805	0.669151	0.027652	0.520369	0.0815216	0.7007064	0.6182488
3	2012	Saudi Arabia	89	45500	89963.8	29329483	1.55134	0.00947989	-4.658583	0.0078072	0.011511	0.669151	0.027679	0.505759	0.023038	0.7112009	0.6343063
3	1970	Singapore	91	10790	10988.5	2070588	5.21108	0.0275847	-3.590493	0.0271742	0.0280015	0.994913	0.03332	0.981938	3.995711	0.9866365	0.984997
3	1975	Singapore	91	11447	11550.9	2239833	5.11065	0.0189473	-3.966092	0.0185981	0.0193031	0.993799	0.040151	0.991009	4.702506	0.9889061	0.9882696
3	1976	Singapore	91	11646	11765.2	2268058	5.13479	0.0173235	-4.05569	0.0169903	0.0176632	0.993638	0.04211	0.98987	4.582062	0.9896056	0.9892319
3	1978	Singapore	91	12064	12144.7	2324640	5.18962	0.0161533	-4.125631	0.0158463	0.0164662	0.993376	0.046005	0.993355	5.007292	0.9897422	0.9893591
3	1980	Singapore	91	12482.7	12512.7	2410686	5.17807	0.0149394	-4.20375	0.0146588	0.0152255	0.993191	0.047147	0.997602	6.030663	0.9900496	0.9897605
3	1982	Singapore	91	12877.4	12942.9	2473061	5.20707	0.013309	-4.319318	0.0130434	0.0135799	0.993079	0.048953	0.994939	5.281099	0.9908237	0.9907864
3	1986	Singapore	91	12791.5	13135	2588246	4.94215	0.00987378	-4.617872	0.0096489	0.0101039	0.99301	0.05401	0.973852	3.617476	0.9914507	0.9916022
3	1987	Singapore	91	13152.7	13384	2626784	5.00715	0.00908553	-4.701072	0.0088742	0.0093019	0.99308	0.055327	0.982718	4.04067	0.9921582	0.9925028
3	1991	Singapore	91	12906	13339	2807978	4.59619	0.00684519	-4.98421	0.0066804	0.007014	0.993693	0.060979	0.967535	3.394601	0.9919748	0.9922422
3	1992	Singapore	91	13286	13372.6	2851740	4.65891	0.00632023	-5.063999	0.0061743	0.0064696	0.993923	0.062471	0.993525	5.033297	0.9925943	0.9930129
3	1993	Singapore	91	13347	13456.7	2900028	4.60237	0.00587467	-5.137106	0.0057295	0.0060235	0.994184	0.063959	0.991846	4.801114	0.9927196	0.9931591
3	1997	Singapore	91	14116	14155.1	3124343	4.51807	0.00459669	-5.382418	0.0044763	0.0047203	0.995511	0.069193	0.99724	5.889828	0.9933671	0.9939023
3	1999	Singapore	91	14455	14456.7	3232710	4.47148	0.00411712	-5.4926	0.0039984	0.0042394	0.996342	0.072597	0.999883	9.049119	0.9934992	0.9940262
3	2001	Singapore	91	14426	14531.9	3329833	4.33235	0.00362248	-5.620595	0.003513	0.0037354	0.997283	0.07654	0.99271	4.913967	0.993422	0.9938962
3	2003	Singapore	91	15168	15213.4	3441500	4.40738	0.00330804	-5.7114	0.0031974	0.0034225	0.998333	0.079777	0.997016	5.811366	0.9938023	0.9943143
3	2004	Singapore	91	14918	15662.4	3490236	4.27421	0.0031447	-5.762037	0.0030401	0.0032528	0.998899	0.083518	0.952475	2.997811	0.9933156	0.9936804
3	2005	Singapore	91	15278	16012.1	3545816	4.30874	0.00303334	-5.79809	0.0029228	0.003148	0.999492	0.086748	0.954153	3.035511	0.9932888	0.9936057
3	2006	Singapore	91	15408	16518.7	3612466	4.26523	0.0029521	-5.825239	0.0028406	0.003068	1	0.089905	0.932763	2.629923	0.9929402	0.9931206
3	2007	Singapore	91	16042.6	16106.2	3593853	4.4639	0.00286274	-5.855975	0.0027592	0.0029701	1	0.091546	0.996048	5.529582	0.9935436	0.9938645
3	2009	Singapore	91	16009.5	16415.7	3741630	4.27875	0.0027969	-5.879243	0.0027036	0.0028934	1	0.094894	0.975251	3.673925	0.9925463	0.9925324
3	2010	Singapore	91	16475	16732.3	3782886	4.35514	0.00271154	-5.910239	0.002615	0.0028117	1	0.096369	0.984622	4.159344	0.9927911	0.9928338
3	2011	Singapore	91	16882.6	17257.8	3808838	4.43248	0.00264317	-5.935777	0.0025505	0.0027393	1	0.100159	0.978261	3.806679	0.9927601	0.9927493
3	2012	Singapore	91	17273	17402.9	3831539	4.50811	0.00258756	-5.957039	0.0024895	0.0026894	1	0.102154	0.992534	4.889932	0.9928657	0.9928603
3	2013	Singapore	91	17810	17861.3	3855129	4.61982	0.002519	-5.983893	0.0024183	0.0026239	1	0.104202	0.997128	5.849916	0.9931245	0.9931735
3	2014	Singapore	91	18235	18247	3879523	4.70032	0.00243354	-6.018409	0.0023324	0.0025391	1	0.106347	0.999344	7.32868	0.9933216	0.9934067
3	2015	Singapore	91	18636	18644.9	3904937	4.77242	0.00236427	-6.047287	0.0022525	0.0024815	1	0.108605	0.999521	7.644114	0.9934351	0.9935285
3	1971	El Salvador	31	28746	39356.9	3723334	7.7205	0.142976	-1.94508	0.1351265	0.1512811	0.66446	0.032837	0.730393	0.9966195	0.8886399	0.8791523
3	1972	El Salvador	31	32381	39430.1	3822093	8.47206	0.137158	-1.986625	0.1295442	0.1452184	0.661965	0.032875	0.821226	1.524677	0.9139585	0.9140489
3	1973	El Salvador	31	31886	38751.9	3922601	8.12879	0.130218	-2.038543	0.12333	0.1374914	0.659428	0.032984	0.822825	1.535603	0.9070866	0.9057098
3	1974	El Salvador	31	30516	38420.7	4024148	7.58322	0.124044	-2.087119	0.1174321	0.131028	0.656848	0.03312	0.79426	1.350798	0.8920663	0.8862703
3	1975	El Salvador	31	31601	38101.3	4125543	7.65984	0.118414	-2.133568	0.1125937	0.1245353	0.654223	0.033294	0.829394	1.581337	0.8971808	0.8939449
3	1976	El Salvador	31	30826	37615.9	4219971	7.30479	0.112889	-2.181347	0.1069738	0.119132	0.651551	0.033544	0.819495	1.512929	0.887024	0.8809862
3	1978	El Salvador	31	30086	36516.8	4405430	6.8293	0.102404	-2.278834	0.0975586	0.1074891	0.646063	0.034202	0.823895	1.542964	0.873183	0.863686
3	1981	El Salvador	31	37483	48073.4	4638423	8.08098	0.104281	-2.260666	0.0987941	0.1100726	0.637419	0.035841	0.779704	1.263941	0.9073749	0.9105431
3	1982	El Salvador	31	33309	40414.3	4701195	7.08522	0.0937668	-2.366945	0.0892362	0.0985273	0.634343	0.036514	0.824189	1.544987	0.8808001	0.8770307
3	1983	El Salvador	31	32715	43580.1	4761960	6.87007	0.0920871	-2.385021	0.0875694	0.0968378	0.631238	0.037315	0.750686	1.102275	0.8699971	0.863144
3	1984	El Salvador	31	28870	40037.9	4822195	5.9869	0.0834937	-2.482984	0.0796998	0.0874681	0.628196	0.038194	0.721067	0.9497596	0.8337157	0.8137842
3	1985	El Salvador	31	27225	37325.9	4884197	5.5741	0.0756435	-2.581723	0.0721637	0.0792912	0.625205	0.039144	0.729386	0.9915113	0.8185433	0.7936043
3	1986	El Salvador	31	25731	37992.3	4951440	5.19667	0.071239	-2.641716	0.0674547	0.0752354	0.622256	0.039948	0.677268	0.7412452	0.7973473	0.764215
3	1987	El Salvador	31	27541	35708.9	5019062	5.48728	0.0648344	-2.735919	0.0614943	0.068356	0.619341	0.040825	0.771265	1.215466	0.8276248	0.8095198
3	1988	El Salvador	31	27761	33676.6	5088262	5.45589	0.0594408	-2.822775	0.0562738	0.0627859	0.616455	0.041805	0.82434	1.546034	0.8340127	0.8199242
3	1989	El Salvador	31	27766	37616.6	5159125	5.38192	0.0599242	-2.814675	0.0568708	0.0631415	0.613591	0.042829	0.738132	1.03628	0.8226596	0.8045956
[truncated: 5,034 more rows]
